# Supplementary material for: An Improvement of Pose Measurement Method Using Global Control Points Calibration
Source: PLoS One. 2015 Jul 24;10(7):e0133905. doi: 10.1371/journal.pone.0133905 (PMC4514832; doi:10.1371/journal.pone.0133905)
Supplement: S1 Dataset — This excel contains the capture data used as the basis for the pose measurement solution described in the manuscript. The data is given by means of image coordinate. (XLSX) [file pone.0133905.s001.xlsx]

## Sheet: Sheet1
Yaw Angle/°	Pitch Angle/°	Roll Angle/°	P0(x-coordinate)/pixel	P0(y-coordinate)/pixel	P1(x-coordinate)/pixel	P1(y-coordinate)/pixel	P2(x-coordinate)/pixel	P2(y-coordinate)/pixel	P3(x-coordinate)/pixel	P3(y-coordinate)/pixel
-50	-50	-30	78	345	148.249	429.751	198.876	380.147	129.645	412.345
-45	-50	-30	84.018	348	151.069	434.597	212.539	383.153	138.679	416.629
-40	-50	-30	93.723	351.617	156.594	439.559	228.511	386.192	151.083	421.58
-35	-50	-30	107.059	355	164.693	444.55	247.306	389.145	166.895	426.423
-30	-50	-30	124.829	358.647	175.778	449.564	268.552	392.012	186.579	431.262
-25	-50	-30	146.72	362.543	189.793	454.568	292.314	394.666	209.462	436.054
-20	-50	-30	173.284	366.232	206.98	459.58	318.226	397.299	235.653	440.519
-15	-50	-30	203.745	369.899	227.439	464.431	346.084	399.411	265.271	444.619
-10	-50	-30	238.638	373.164	250.594	469.142	375.276	401.343	297.559	448.456
-5	-50	-30	277.253	376.254	276.489	473.3	405.562	402.709	332.413	451.627
0	-50	-30	319.058	379.131	304.813	477.243	436.689	403.81	369.337	454.242
5	-50	-30	363.273	381.313	335.57	480.433	467.786	404.636	407.589	456.256
10	-50	-30	409.276	383.324	367.804	483.316	498.675	404.966	446.545	457.943
15	-50	-30	455.77	385.088	401.607	485.547	528.678	404.564	485.533	458.388
20	-50	-30	502.599	385.541	436.025	486.675	557.243	403.728	523.6	458.526
25	-50	-30	548.195	385.662	470.254	487.668	584.109	403	560.272	457.629
-50	-45	-30	88.494	315	152.051	406.624	202.6	355.882	133.085	383.67
-45	-45	-30	92.11	317	153.619	410.625	213.963	358.206	140.657	387.612
-40	-45	-30	100.032	319.594	157.592	414.694	228.634	360.743	151.369	391.614
-35	-45	-30	111.171	322.268	164.151	419.367	245.557	363.138	165.273	395.932
-30	-45	-30	126.432	324.611	173.722	423.606	264.777	365.555	182.586	399.903
-25	-45	-30	145.616	327.253	185.922	428.248	286.602	367.752	203.251	403.792
-20	-45	-30	168.744	330.084	201.51	432.472	310.617	369.836	227.324	407.621
-15	-45	-30	196.308	332.678	219.743	437.042	336.521	371.775	254.506	411.366
-10	-45	-30	227.581	335.163	241.248	441.136	364.203	373.565	284.694	414.581
-5	-45	-30	262.936	337.642	265.374	445.107	392.763	374.895	317.568	417.583
0	-45	-30	301.334	339.862	291.854	448.427	422.43	376.291	352.537	420.316
5	-45	-30	342.512	341.965	321.173	452.033	452.45	376.981	389.32	422.197
10	-45	-30	385.73	343.818	351.896	454.465	482.308	377.618	426.755	423.91
15	-45	-30	430.369	345.218	384.657	457.106	511.617	377.812	464.787	424.972
20	-45	-30	475.398	346.262	418.071	458.583	539.745	377.546	502.679	425.274
25	-45	-30	519.698	347.172	452.088	459.614	566.711	377.215	539.2	425.225
30	-45	-30	562.289	347.59	486.026	460	591.516	376	574.122	424
-50	-40	-30	101.076	287	157.801	384.514	207.982	332.292	139.115	356.584
-45	-40	-30	103.636	288.535	158.071	387.601	218.365	334.223	144.842	359.585
-40	-40	-30	109.107	289.619	160.695	391.31	230.771	336.158	153.803	362.609
-35	-40	-30	118.318	291.253	165.709	394.638	245.765	338.105	165.735	366.104
-30	-40	-30	130.715	292.971	173.653	398.509	263.365	339.967	180.813	369.204
-25	-40	-30	147.232	294.291	183.93	402.343	283.187	341.775	199.38	372.31
-20	-40	-30	167.29	296.067	197.643	406.24	305.04	343.578	221.105	375.641
-15	-40	-30	191.329	297.761	213.8	410.108	328.561	345.302	245.7	378.645
-10	-40	-30	219.222	299.518	233.302	413.739	354.255	346.657	273.502	381.555
-5	-40	-30	250.468	301.154	255.351	417.197	381.105	348.098	304.096	384.24
0	-40	-30	285.402	302.781	279.89	420.366	408.633	349.193	336.663	386.565
5	-40	-30	323.279	304.452	307.282	423.357	437.179	350.153	371.411	388.59
10	-40	-30	363.346	305.867	336.522	426.246	465.605	350.678	407.322	390.115
15	-40	-30	405.108	307.466	367.618	428.403	493.774	351.123	443.837	391.535
20	-40	-30	447.546	308.633	399.747	430.358	521.486	351.242	480.657	392.176
25	-40	-30	490.268	309.309	432.741	431.601	547.728	351.252	516.773	392.328
30	-40	-30	531.801	310.237	466.046	432.556	572.608	350.601	551.608	392.34
35	-40	-30	572.088	310.58	499.182	432.708	595.318	350.588	585.007	391.575
-50	-35	-30	116.126	262	165.62	363.52	215.66	310.548	147.68	331.406
-45	-35	-30	117.098	262.533	164.677	365.791	224.328	312.112	151.803	333.558
-40	-35	-30	120.864	262.69	165.667	368.693	234.931	313.319	158.787	336.057
-35	-35	-30	127.697	263.413	169.327	372.164	248.305	314.898	168.745	338.269
-30	-35	-30	137.73	264.171	175.368	375.213	263.624	316.438	181.74	340.812
-25	-35	-30	151.333	264.927	183.914	378.306	281.33	317.717	197.754	343.216
-20	-35	-30	168.349	265.701	195.632	381.358	301.118	319.166	217.157	345.768
-15	-35	-30	189.108	266.554	209.766	384.792	322.477	320.509	239.286	348.122
-10	-35	-30	213.246	267.463	226.828	387.925	345.633	321.666	264.337	350.559
-5	-35	-30	241.077	268.347	246.76	390.951	370.412	322.73	292.218	352.675
0	-35	-30	272.114	269.334	269.444	393.939	396.216	323.732	322.402	354.727
5	-35	-30	306.077	270.39	294.439	396.72	422.536	324.646	354.577	356.594
10	-35	-30	342.417	271.484	321.672	399.157	449.434	325.454	388.42	358.033
15	-35	-30	380.972	272.645	350.777	401.246	476.361	325.866	423.332	359.514
20	-35	-30	420.482	273.693	381.613	403.248	502.635	326.448	458.475	360.251
25	-35	-30	460.744	274.726	413.36	404.964	528.03	326.606	493.575	361.053
30	-35	-30	500.739	275.692	445.56	406.019	552.599	326.465	527.663	361.197
35	-35	-30	539.857	276.373	477.679	406.534	575.126	326.529	560.733	361.231
40	-35	-30	577.157	277.233	509.148	406.575	596.289	325.821	591.993	360.576
-50	-30	-30	133.258	239.647	174.863	343.754	224.84	290.577	158.068	307.707
-45	-30	-30	132.721	239.52	172.756	346.314	231.913	291.778	160.762	309.546
-40	-30	-30	134.742	239.249	172.63	348.53	241.348	292.685	166.29	311.231
-35	-30	-30	139.599	239.091	174.631	350.646	252.487	293.665	173.888	312.99
-30	-30	-30	147.234	238.967	178.869	353.347	265.77	294.638	184.825	314.405
-25	-30	-30	157.78	238.845	185.756	356.096	281.375	295.665	198.558	316.303
-20	-30	-30	172.014	238.817	195.403	358.382	298.634	296.653	215.308	318.17
-15	-30	-30	189.26	238.906	207.6	361.108	318.129	297.63	234.721	319.99
-10	-30	-30	209.931	238.979	222.432	363.774	339.075	298.61	257.236	321.793
-5	-30	-30	233.889	239.385	240.125	366.111	361.262	299.51	282.186	323.554
0	-30	-30	261.04	239.758	260.26	368.889	384.606	300.393	309.526	325.214
5	-30	-30	291.101	240.219	282.748	371.267	409.207	301.179	339.28	326.727
10	-30	-30	323.806	240.739	307.785	373.804	434.124	301.763	370.513	328.037
15	-30	-30	358.333	241.543	334.836	375.845	459.218	302.499	403.254	329.239
20	-30	-30	394.887	242.411	363.668	377.676	484.151	302.894	436.484	330.498
25	-30	-30	432.2	243.324	393.666	379.198	508.584	303.448	469.82	331.171
30	-30	-30	469.767	244.05	424.608	380.312	531.8	303.678	503.24	331.472
35	-30	-30	507.292	245.135	455.76	381.305	554.115	303.941	535.544	332.14
40	-30	-30	543.566	246.104	486.864	381.638	575.083	303.597	566.072	332.183
45	-30	-30	578.07	247.093	517.22	381.716	594.262	303.641	595.196	331.714
-50	-25	-30	152.046	220	185.681	326.54	235.909	273.076	170.579	286.69
-45	-25	-30	150.044	219.517	182.132	328.264	241.643	273.314	171.731	287.648
-40	-25	-30	150.107	218.553	180.904	329.687	249.187	274.072	175.444	288.644
-35	-25	-30	152.864	217.623	181.58	331.607	258.529	274.647	181.556	290.06
-30	-25	-30	158.467	217.178	184.489	333.552	269.776	275.18	190.245	291.126
-25	-25	-30	166.522	216.323	189.49	335.525	283.266	275.85	201.517	292.236
-20	-25	-30	177.508	215.864	196.816	337.848	298.328	276.579	215.609	293.274
-15	-25	-30	191.544	215.445	207.174	339.841	315.233	277.221	232.489	294.699
-10	-25	-30	208.946	214.851	219.584	341.848	333.554	277.822	252.156	295.843
-5	-25	-30	229.099	214.619	234.697	343.839	353.491	278.584	274.265	296.944
0	-25	-30	252.261	214.376	252.451	345.915	374.585	279.253	298.529	298.356
5	-25	-30	278.292	214.291	272.535	348.237	396.673	279.812	325.366	299.663
10	-25	-30	307.063	214.341	295.292	350.388	419.539	280.543	354.113	300.742
15	-25	-30	337.993	214.64	320.177	352.212	442.689	281.155	384.206	301.845
20	-25	-30	370.763	215.111	346.593	354	465.77	281.623	415.243	302.812
25	-25	-30	404.802	215.678	374.632	355.34	488.785	282.055	446.667	303.692
30	-25	-30	439.541	216.428	403.723	356.838	511.304	282.581	478.389	304.285
35	-25	-30	474.695	217.145	433.675	357.993	532.696	282.987	509.592	305.056
40	-25	-30	509.432	218.184	463.684	358.438	553.075	283.157	539.697	305.303
45	-25	-30	542.949	219.245	493.554	358.656	572.111	283.328	568.106	305.553
50	-25	-30	575.058	220.507	522.276	358.848	589.145	283.528	595.256	305.634
-50	-20	-30	172.056	203.541	197.887	310.645	248.619	257.146	184.129	268.257
-45	-20	-30	168.708	202.506	193.652	311.692	252.675	257.239	184.53	268.551
-40	-20	-30	167.555	201.196	190.784	313.323	258.458	257.337	186.55	269.128
-35	-20	-30	168.262	200.07	189.825	314.566	266.184	257.797	190.702	269.41
-30	-20	-30	171.365	198.814	191.296	316.216	275.439	258.041	197.304	270.16
-25	-20	-30	177.135	197.658	194.571	317.447	286.56	258.491	206.4	270.774
-20	-20	-30	185.275	196.597	200.247	319.167	299.44	258.744	218.145	271.267
-15	-20	-30	196.256	195.593	208.216	320.762	314.111	258.977	232.3	271.994
-10	-20	-30	210.093	194.635	218.446	322.342	330.049	259.539	249.07	272.736
-5	-20	-30	226.445	193.747	231.256	323.808	347.396	259.893	268.2	273.48
0	-20	-30	246.048	192.886	246.365	325.609	366.142	260.512	289.457	274.308
5	-20	-30	268.12	192.462	264.074	327.393	385.563	260.857	313.177	275.214
10	-20	-30	292.795	192.102	283.944	329.166	406.252	261.491	338.951	275.996
15	-20	-30	319.381	191.809	306.179	330.82	427.288	261.895	366.243	276.948
20	-20	-30	348.335	191.794	330.38	332.629	448.472	262.525	394.671	277.886
25	-20	-30	378.986	192.108	356.271	333.948	469.695	262.888	424.188	278.736
30	-20	-30	410.497	192.487	383.402	335.203	490.655	263.478	453.663	279.287
35	-20	-30	443.155	193.165	411.477	336.249	510.859	263.883	483.385	280.145
40	-20	-30	475.577	193.852	439.93	337.207	530.614	264.23	512.443	280.477
45	-20	-30	507.676	194.865	468.919	337.628	549.068	264.557	540.596	281.2
50	-20	-30	538.765	196.103	497.163	338.292	566.089	264.652	567.067	281.549
-50	-15	-30	193.085	189.559	211.123	296.688	262.067	243.281	199.752	251.588
-45	-15	-30	188.233	187.764	205.925	297.641	264.771	243.233	198.562	251.59
-40	-15	-30	185.595	186.579	201.87	298.582	269.299	243.234	198.812	251.587
-35	-15	-30	184.635	185.248	199.783	299.571	274.815	243.201	201.456	251.613
-30	-15	-30	185.678	183.495	199.456	300.59	282.438	243.225	205.877	252.061
-25	-15	-30	188.8	182.238	200.874	301.561	291.466	243.232	212.776	252.16
-20	-15	-30	194.451	180.826	204.701	302.95	302.215	243.241	222.228	252.25
-15	-15	-30	202.43	179.532	210.653	304.019	314.237	243.622	233.943	252.619
-10	-15	-30	213.115	178.03	218.941	305.054	327.918	243.746	247.795	252.792
-5	-15	-30	226.101	176.802	229.198	306.506	342.603	243.9	264.054	252.879
0	-15	-30	241.838	175.763	241.947	307.733	358.64	244.274	282.256	253.482
5	-15	-30	260.001	174.747	256.571	309.224	376.163	244.585	302.868	254.015
10	-15	-30	280.436	173.849	274.088	310.541	394.164	244.824	325.191	254.565
15	-15	-30	303.341	173.307	293.644	311.839	412.602	245.343	349.808	255.327
20	-15	-30	328.306	172.789	315.191	313.432	431.73	245.718	375.429	255.919
25	-15	-30	355.135	172.644	338.56	314.762	451.308	246.047	402.345	256.659
30	-15	-30	383.278	172.679	363.59	315.933	470.477	246.594	429.667	257.187
35	-15	-30	412.528	172.849	389.722	316.94	489.493	247.043	457.43	257.938
40	-15	-30	442.506	173.517	416.703	317.866	507.813	247.346	484.851	258.362
45	-15	-30	472.589	174.079	444.047	318.455	525.613	248.066	511.892	259.205
50	-15	-30	502.495	175.118	471.703	319.26	542.514	248.385	538.347	259.598
-50	-10	-30	215.091	178	225.84	284.734	276.753	231.545	216.151	237.545
-45	-10	-30	209.068	176.617	219.594	285.541	278.349	231.297	213.662	237.253
-40	-10	-30	204.813	175.264	214.529	285.732	280.835	231.136	212.695	236.639
-35	-10	-30	201.929	173.382	210.713	286.589	284.902	230.984	213.628	236.475
-30	-10	-30	201.278	171.96	208.821	287.368	290.679	230.751	216.394	236.339
-25	-10	-30	202.299	170.19	208.731	288.215	297.667	230.62	220.835	236.203
-20	-10	-30	205.28	168.308	210.655	288.992	306.21	230.283	227.764	236.059
-15	-10	-30	210.347	166.829	214.513	289.807	316.059	230.254	237.018	235.959
-10	-10	-30	217.567	165.1	220.633	290.7	327.135	230.487	248.19	235.87
-5	-10	-30	227.386	163.698	228.682	291.585	339.391	230.485	261.617	235.813
0	-10	-30	239.397	162.054	238.837	292.475	353.092	230.582	276.878	235.748
5	-10	-30	253.939	160.822	251.104	293.513	367.521	230.688	294.152	235.803
10	-10	-30	270.475	159.764	265.464	294.515	383.199	230.801	313.283	236.22
15	-10	-30	289.415	158.71	282.244	295.642	399.361	230.953	334.724	236.621
20	-10	-30	310.431	157.836	301.161	296.751	416.273	231.451	357.428	236.914
25	-10	-30	333.363	157.285	322.202	297.875	433.495	231.736	381.563	237.569
30	-10	-30	357.991	156.796	344.681	298.972	451.125	231.999	406.624	237.961
35	-10	-30	383.967	156.725	368.682	299.962	468.387	232.314	432.267	238.349
40	-10	-30	410.675	156.791	393.682	300.861	485.532	232.929	457.764	239.12
45	-10	-30	438.427	157.107	419.574	301.387	501.951	233.306	483.689	239.442
50	-10	-30	465.909	157.813	445.666	302.254	517.992	234.008	508.696	240.266
-50	-5	-30	237.258	169.661	241.077	274.701	292.559	221.639	233.911	225.606
-45	-5	-30	230.15	168	233.695	275.378	292.601	221.419	229.923	224.748
-40	-5	-30	224.723	166.536	227.625	275.556	293.732	221.188	227.717	224.458
-35	-5	-30	220.54	164.604	222.719	275.667	296.362	220.549	226.795	224.148
-30	-5	-30	217.634	163.115	219.565	276.323	299.855	220.356	227.755	223.414
-25	-5	-30	216.433	161.233	217.707	276.569	304.843	220.193	230.467	223.128
-20	-5	-30	217.134	159.285	217.734	277.258	311.318	219.939	234.838	222.411
-15	-5	-30	219.408	157.653	219.613	277.892	318.986	219.738	241.51	222.231
-10	-5	-30	224.01	155.793	223.672	278.294	327.471	219.614	250.125	221.897
-5	-5	-30	230.403	153.955	229.234	278.987	337.449	219.229	260.713	221.7
0	-5	-30	239.139	152.416	237.065	279.765	348.468	219.139	273.028	221.373
5	-5	-30	249.623	150.729	246.86	280.472	360.508	219.109	287.251	221.218
10	-5	-30	262.616	149.342	258.508	281.266	373.533	219.129	303.385	220.902
15	-5	-30	277.927	147.895	272.793	281.933	387.399	219.232	321.573	220.98
20	-5	-30	295.073	146.777	288.864	282.834	401.995	219.608	341.154	221.271
25	-5	-30	314.033	145.797	307.05	283.771	417.012	219.78	362.378	221.547
30	-5	-30	334.887	144.861	327.064	284.68	432.383	219.975	384.596	221.757
35	-5	-30	357.152	144.477	348.511	285.579	447.805	220.229	407.744	222.104
40	-5	-30	380.631	143.981	371.448	286.253	463.537	220.686	431.479	222.365
45	-5	-30	405.577	143.997	395.399	287.114	478.75	221.125	455.424	223.126
50	-5	-30	430.835	144.129	419.853	287.443	493.856	221.372	479.319	223.454
-50	0	-30	260.507	163.569	257.041	266.641	308.825	214.29	252.092	215.686
-45	0	-30	252.119	162	248.808	266.698	307.701	213.596	247.152	215.353
-40	0	-30	245.081	160.527	241.608	266.705	307.595	213.284	243.616	214.563
-35	0	-30	239.105	158.593	235.57	267.246	308.427	212.628	240.982	213.684
-30	0	-30	234.615	157.1	230.783	267.355	310.368	212.341	240.384	213.273
-25	0	-30	231.541	155.197	227.582	267.463	313.422	212.118	240.814	212.411
-20	0	-30	229.697	153.273	225.795	267.629	317.601	211.401	243.378	211.973
-15	0	-30	229.654	151.307	226.091	268.219	322.745	211.233	247.443	211.271
-10	0	-30	231.404	149.329	227.758	268.351	329.334	211.009	253.372	210.791
-5	0	-30	234.706	147.678	231.173	268.943	336.688	210.757	261.178	210.123
0	0	-30	240.263	145.82	236.586	269.247	345.403	210.318	270.786	209.814
5	0	-30	247.479	143.968	243.934	269.883	355.115	210.228	282.086	209.376
10	0	-30	256.691	142.421	253.123	270.499	365.492	210.16	295.246	208.885
15	0	-30	268.31	140.754	264.347	270.894	376.629	210.104	310.136	208.765
20	0	-30	281.475	139.363	277.916	271.709	388.659	210.108	326.515	208.686
25	0	-30	296.947	137.936	293.163	272.075	401.529	210.168	344.944	208.61
30	0	-30	314.003	136.809	310.466	272.879	414.649	210.261	364.288	208.638
35	0	-30	332.527	135.872	329.536	273.656	428.5	210.621	384.694	208.749
40	0	-30	352.957	135.028	350.201	274.215	442.31	210.811	405.832	208.975
45	0	-30	374.507	134.72	371.757	274.923	456.215	211.128	427.735	209.251
50	0	-30	397.417	134.538	394.644	275.354	469.865	211.341	449.878	209.48
-50	5	-30	283.526	160	273.662	260.546	325.679	208.54	271.113	208.559
-45	5	-30	274.125	158.531	264.125	260.53	323.54	207.686	265.056	207.631
-40	5	-30	265.834	156.668	256.06	260.524	321.69	207.427	260.043	206.7
-35	5	-30	258.19	155.318	248.803	260.464	320.922	207.167	256.065	206.28
-30	5	-30	251.888	153.488	242.743	260.43	321.511	206.403	253.634	205.418
-25	5	-30	246.828	151.6	237.929	260.394	322.632	206.156	252.391	204.481
-20	5	-30	243.279	150.084	234.726	260.439	324.71	205.392	252.706	203.621
-15	5	-30	240.727	148.164	233.114	260.842	327.799	205.179	254.533	203.128
-10	5	-30	239.756	146.208	232.917	260.99	332.219	204.84	257.804	202.265
-5	5	-30	240.513	144.246	234.183	261.141	337.347	204.274	263.147	201.708
0	5	-30	242.748	142.264	237.213	261.269	343.497	204.072	270.037	200.972
5	5	-30	247.109	140.55	242.171	261.743	350.541	203.845	278.362	200.467
10	5	-30	252.711	138.657	249.019	261.999	358.571	203.65	288.465	199.862
15	5	-30	260.633	136.83	257.459	262.531	367.511	203.253	300.341	199.423
20	5	-30	270.378	135.062	268.202	262.851	377.252	203.193	313.972	198.89
25	5	-30	282.005	133.682	281.006	263.1	387.469	203.105	328.995	198.68
30	5	-30	295.355	132.042	295.438	263.79	398.494	203.119	345.372	198.259
35	5	-30	310.415	130.875	312.029	264.128	410.148	203.169	363.201	198.247
40	5	-30	327.347	129.82	329.764	264.776	421.853	203.24	381.75	198.282
45	5	-30	345.525	128.853	349.453	265.248	434.311	203.324	401.458	198.363
50	5	-30	365.457	128.141	370.321	265.936	446.641	203.427	421.657	198.448
-50	10	-30	307	158	290.233	255.747	343.067	204.578	290.17	203
-45	10	-30	296.135	157	280.573	255.637	339.57	203.814	283.136	202.523
-40	10	-30	287.006	155.577	271.108	255.594	336.659	203.57	276.826	201.564
-35	10	-30	277.85	153.738	262.801	255.554	334.574	203.238	271.723	200.619
-30	10	-30	269.802	152.551	255.64	255.538	332.849	202.46	267.63	199.661
-25	10	-30	262.932	151.1	249.557	255.429	332.537	202.235	264.626	199.174
-20	10	-30	257.41	149.229	244.601	255.348	332.784	201.449	262.802	198.245
-15	10	-30	252.64	147.328	240.737	255.333	333.811	201.216	262.609	197.29
-10	10	-30	249.346	145.383	238.69	255.343	335.847	200.797	263.662	196.352
-5	10	-30	247.342	143.699	238.172	255.35	338.772	200.267	266.315	195.755
0	10	-30	246.712	141.751	239.128	255.726	342.713	199.913	270.383	194.922
5	10	-30	247.749	139.803	241.786	255.863	347.444	199.328	276.176	194.061
10	10	-30	250.519	137.854	246.108	255.975	353.266	199.108	283.357	193.551
15	10	-30	255.176	135.966	252.207	256.305	359.544	198.89	292.299	192.812
20	10	-30	261.34	134.108	260.147	256.56	366.739	198.682	302.582	192.085
25	10	-30	269.319	132.506	270.091	256.771	374.748	198.28	314.584	191.698
30	10	-30	279.168	130.743	282.03	256.964	383.586	198.245	328.243	191.149
35	10	-30	290.566	129.066	295.547	257.24	392.847	198.162	343.159	190.928
40	10	-30	304.057	127.792	311.237	257.823	402.778	198.133	359.221	190.766
45	10	-30	319.161	126.591	328.271	258.193	413.317	198.162	376.331	190.398
50	10	-30	335.621	125.244	346.701	258.388	423.882	198.206	394.372	190.399
-45	15	-30	318.525	158	296.79	252.72	355.855	201.749	302.042	198.877
-40	15	-30	307.986	156.566	286.634	252.618	351.704	201.584	294.162	198.512
-35	15	-30	297.161	155.506	277.091	252.568	348.104	201.265	287.815	197.548
-30	15	-30	288.048	153.631	268.678	252.529	345.509	200.594	282.063	196.581
-25	15	-30	279.552	152.385	261.13	252.377	342.913	200.295	277.587	195.619
-20	15	-30	271.702	150.587	254.734	252.26	341.567	199.502	273.77	194.634
-15	15	-30	264.832	149.137	249.609	252.204	340.691	199.264	271.615	194.115
-10	15	-30	259.473	147.265	245.631	252.155	340.677	198.842	270.427	193.179
-5	15	-30	254.81	145.342	243.082	252.116	341.586	198.265	270.635	192.222
0	15	-30	251.741	143.377	242.01	252.12	343.229	197.858	272.232	191.257
5	15	-30	250.23	141.75	242.284	252.101	345.53	197.274	275.248	190.305
10	15	-30	249.738	139.769	244.291	252.113	348.768	196.93	279.601	189.685
15	15	-30	251.231	137.867	248.117	252.422	353.143	196.34	285.65	188.827
20	15	-30	254.183	135.934	253.418	252.506	357.801	196.167	293.29	188.062
25	15	-30	258.648	134.049	260.558	252.652	363.661	195.926	302.315	187.27
30	15	-30	265.226	132.171	269.975	252.763	370.214	195.723	312.689	186.807
35	15	-30	273.3	130.584	281.044	252.924	377.344	195.286	324.714	186.238
40	15	-30	283.205	128.793	293.683	253.187	385.205	195.178	337.881	185.886
45	15	-30	294.597	127.139	308.407	253.334	393.599	195.053	352.648	185.363
50	15	-30	308.253	125.846	324.62	253.892	402.643	195.021	368.375	185.272
-40	20	-30	328.506	159.569	302.129	251.571	367.094	201.549	312.165	196.782
-35	20	-30	317.058	158.529	291.752	251.524	362.1	200.71	304.085	195.891
-30	20	-30	306.159	156.78	282.15	250.822	357.801	200.562	296.876	195.534
-25	20	-30	295.743	155.612	273.565	250.705	353.876	200.261	290.711	194.569
-20	20	-30	286.545	154.4	265.598	250.634	350.716	199.474	285.52	193.606
-15	20	-30	277.779	152.631	258.724	250.597	348.327	199.261	280.891	192.624
-10	20	-30	270.259	151.279	252.931	250.464	346.338	198.463	277.798	191.659
-5	20	-30	263.567	149.382	248.692	250.371	344.841	198.238	275.769	191.1
0	20	-30	257.803	147.469	245.63	250.339	344.582	197.425	274.84	190.15
5	20	-30	253.56	145.943	243.758	250.296	344.715	197.14	275.508	189.209
10	20	-30	250.453	144.06	243.671	250.54	345.726	196.747	277.386	188.248
15	20	-30	248.776	142.15	245.162	250.562	347.669	196.249	280.595	187.287
20	20	-30	248.69	140.199	248.202	250.57	350.377	195.865	285.386	186.63
25	20	-30	250.286	138.244	252.742	250.625	353.702	195.309	291.508	185.788
30	20	-30	253.349	136.274	259.407	250.718	357.849	195.025	299.262	184.998
35	20	-30	258.257	134.316	267.64	250.804	362.861	194.78	308.382	184.275
40	20	-30	264.684	132.71	278.208	250.944	368.726	194.313	318.788	183.442
45	20	-30	273.236	130.883	290.284	251.156	375.375	194.19	330.745	183.189
50	20	-30	283.363	129.162	303.824	251.298	382.548	193.963	343.904	182.501
-40	25	-30	349.493	164	318.066	252	382.828	202.717	330.029	197.613
-35	25	-30	336.511	163	306.792	251.693	376.649	202.567	320.778	196.722
-30	25	-30	324.124	162.514	295.75	251.584	370.806	201.764	312.08	195.897
-25	25	-30	312.232	160.778	285.931	251.557	365.549	201.616	304.608	195.528
-20	25	-30	301.543	159.665	276.763	251.329	360.69	201.342	297.589	194.565
-15	25	-30	290.811	158.547	268.592	250.725	356.331	200.654	291.112	193.606
-10	25	-30	281.417	157.195	261.088	250.668	352.594	200.348	285.976	192.658
-5	25	-30	272.634	155.466	254.885	250.609	349.416	199.611	281.836	191.662
0	25	-30	264.694	154.035	249.884	250.53	346.723	199.316	278.795	191.12
5	25	-30	257.858	152.237	246.423	250.449	344.846	198.9	276.841	190.169
10	25	-30	252.432	150.364	244.234	250.69	343.796	198.316	276.406	189.206
15	25	-30	248.213	148.402	243.356	250.665	343.609	197.925	276.847	188.231
20	25	-30	245.194	146.774	244.13	250.645	343.835	197.314	278.833	187.257
25	25	-30	243.624	144.829	246.415	250.678	345.34	196.943	282.48	186.339
30	25	-30	243.61	142.903	250.456	250.713	347.432	196.359	287.389	185.398
35	25	-30	245.334	140.949	256.34	250.77	350.279	196.066	293.654	184.847
40	25	-30	248.641	139.032	264.165	250.885	353.749	195.398	301.543	184.12
45	25	-30	253.765	137.141	273.537	251.098	358.387	195.259	310.704	183.297
50	25	-30	260.763	135.266	284.793	251.217	363.623	194.952	321.546	182.513
-35	30	-30	355.531	170	321.24	253.742	391.059	205.613	337.157	199.541
-30	30	-30	342.106	169	309.855	253.637	383.81	205.518	327.652	198.629
-25	30	-30	329.036	168	298.67	253.545	377.087	204.695	318.214	197.789
-20	30	-30	316.169	167.326	288.094	253.515	370.702	204.558	309.777	197.384
-15	30	-30	304.5	165.712	278.744	252.781	364.758	204.253	301.805	196.546
-10	30	-30	292.762	164.597	269.706	252.683	359.477	203.493	294.764	195.583
-5	30	-30	281.958	163.345	261.958	252.662	354.464	203.282	288.704	194.625
0	30	-30	272.431	161.663	255.488	252.598	349.768	202.488	283.639	193.66
5	30	-30	263.539	160.317	249.773	252.483	346.343	202.301	279.6	192.685
10	30	-30	255.498	158.505	245.671	252.44	342.92	201.456	276.628	192.183
15	30	-30	248.674	157.045	242.661	252.385	340.686	201.253	274.719	191.188
20	30	-30	243.151	155.203	241.293	252.661	338.908	200.432	274.344	190.267
25	30	-30	238.713	153.299	241.342	252.67	337.941	200.231	274.853	189.271
30	30	-30	235.802	151.354	242.789	252.68	337.922	199.437	277.354	188.348
35	30	-30	234.673	149.385	246.429	252.739	338.805	199.192	280.835	187.399
40	30	-30	235.179	147.399	251.63	252.854	340.599	198.461	285.936	186.486
45	30	-30	237.242	145.812	258.652	253.06	342.834	198.276	292.646	185.588
50	30	-30	241.205	143.863	267.606	253.164	346.457	197.543	300.709	185.184
-30	35	-30	360.03	178	323.2	257	397.197	209.773	343.058	202.871
-25	35	-30	345.135	177	311.157	257	389.046	209.616	332.16	202.526
-20	35	-30	331.243	175.761	299.829	256.71	381.108	209.422	322.145	201.622
-15	35	-30	317.804	174.743	289.047	256.629	373.659	208.68	313.041	200.719
-10	35	-30	304.813	173.721	278.79	256.573	366.629	208.44	304.134	200.352
-5	35	-30	292.12	172.606	269.65	256.543	359.901	208.269	296.129	199.532
0	35	-30	280.614	171.434	261.134	256.411	353.744	207.472	289.085	198.567
5	35	-30	269.638	170.184	253.886	256.348	348.435	207.25	282.868	197.6
10	35	-30	259.571	168.47	247.824	256.327	343.493	206.482	277.78	196.635
15	35	-30	250.497	167.128	242.836	256.284	338.835	206.235	273.738	195.667
20	35	-30	242.562	165.35	239.586	256.29	335.324	205.441	270.747	195.159
25	35	-30	235.628	163.502	237.541	256.312	332.435	205.215	269.339	194.254
30	35	-30	229.91	162.011	236.765	256.339	330.316	204.431	268.755	193.266
35	35	-30	225.878	160.181	237.811	256.372	328.848	204.119	269.79	192.32
40	35	-30	223.661	158.301	240.726	256.757	328.669	203.394	272.576	191.375
45	35	-30	222.727	156.343	245.454	256.924	328.859	203.102	276.502	190.497
50	35	-30	223.713	154.384	251.786	257.117	330.611	202.396	281.847	189.62
-25	40	-30	361.54	187	324.149	262	401.103	215.653	346.157	208
-20	40	-30	346.132	186.54	311.821	261.715	392.04	215.557	335.064	207.627
-15	40	-30	331.148	185.559	299.665	261.648	382.95	214.817	324.215	206.785
-10	40	-30	316.842	184.607	288.089	261.606	374.149	214.643	314.048	206.535
-5	40	-30	302.743	183.564	277.675	261.583	366.127	214.387	304.515	205.614
0	40	-30	289.112	182.531	267.676	261.559	358.557	213.695	295.572	204.704
5	40	-30	276.662	181.331	258.829	261.55	350.928	213.421	287.11	203.764
10	40	-30	264.565	179.668	250.861	261.544	344.534	213.189	280.021	203.375
15	40	-30	253.338	178.474	244.561	261.478	338.082	212.376	273.811	202.493
20	40	-30	243.26	177.218	238.818	261.527	332.732	212.186	268.734	201.572
25	40	-30	233.889	175.438	234.759	261.553	327.827	211.388	264.763	200.613
30	40	-30	225.872	174.102	231.927	261.999	323.754	211.137	262	199.676
35	40	-30	219.622	172.322	230.881	262.112	320.657	210.361	260.714	199.166
40	40	-30	214.501	170.499	231.643	262.263	318.513	210.084	260.733	198.25
45	40	-30	210.725	168.958	233.85	262.396	316.778	209.338	262.102	197.309
50	40	-30	208.797	167.162	237.905	262.55	316.523	209.044	265.511	196.447
-15	45	-30	345.061	197	310.154	268	392.617	222.573	336.003	214.576
-10	45	-30	329.039	196.562	297.77	267.902	382.723	221.904	324.048	213.873
-5	45	-30	313.15	195.59	286.115	267.805	372.857	221.708	312.772	213.524
0	45	-30	298.6	194.605	274.784	267.765	363.656	221.557	302.107	212.628
5	45	-30	283.938	193.62	264.214	267.801	354.794	220.773	292.138	211.736
10	45	-30	270.112	192.558	254.892	267.775	346.136	220.602	283.15	211.388
15	45	-30	257.113	191.4	246.718	268.341	338.564	220.291	274.987	210.587
20	45	-30	244.849	190.274	239.549	268.433	331.325	219.581	267.828	209.635
25	45	-30	233.747	188.628	233.535	268.517	324.685	219.314	261.885	208.743
30	45	-30	223.736	187.404	228.756	268.616	318.715	218.63	256.888	208.319
35	45	-30	214.694	186.131	225.663	269.177	313.716	218.32	253.462	207.434
40	45	-30	206.964	184.406	223.877	269.361	309.593	217.586	250.827	206.569
45	45	-30	200.845	183.077	223.883	269.589	306.312	217.335	249.819	205.637
50	45	-30	196.609	181.339	225.841	270.201	303.799	216.589	250.665	205.188
-5	50	-30	324.253	208.722	294.267	275.71	380.062	230.587	321.183	222.536
0	50	-30	308.047	208	282.051	275.672	369.198	229.795	309.633	221.783
5	50	-30	292.071	207	270.242	275.761	358.885	229.711	298.09	221.511
10	50	-30	276.724	206.515	259.59	275.834	349.077	229.556	287.127	220.614
15	50	-30	261.948	205.55	249.716	276.395	339.754	228.766	277.683	219.781
20	50	-30	247.88	204.399	240.72	276.542	330.77	228.609	268.574	219.53
25	50	-30	234.85	203.318	233.058	276.621	322.686	228.339	260.098	218.604
30	50	-30	222.739	202.217	226.681	277.223	314.953	227.69	253.097	217.719
35	50	-30	211.683	200.638	221.663	277.457	308.132	227.4	247.612	217.403
40	50	-30	201.835	199.519	217.79	277.66	302.426	227.173	242.758	216.579
45	50	-30	193.59	198.325	215.86	278.384	297.347	226.462	239.655	215.677
50	50	-30	186.575	196.681	215.686	279.113	292.936	226.263	237.873	215.312
-45	-50	-25	89.544	341	153.137	425.57	217.808	384.21	142.521	412.591
-40	-50	-25	101	344	159.097	430.414	234.86	387.189	155.556	417.393
-35	-50	-25	116.022	347.535	167.808	434.714	254.692	390.101	171.876	422.195
-25	-50	-25	158.576	354.311	193.749	444.535	301.442	395.526	215.701	431.153
-20	-50	-25	186.239	357.481	211.537	449.24	328.209	397.755	242.668	435.501
-15	-50	-25	218.15	360.967	231.832	453.585	356.489	399.817	272.695	439.458
-10	-50	-25	253.758	363.95	255.462	458.127	386.293	401.624	305.572	442.87
-5	-50	-25	293.27	366.722	281.604	462.115	416.811	402.916	340.713	445.952
0	-50	-25	335.451	369.187	310.022	465.465	448.202	403.911	377.753	448.564
5	-50	-25	380.145	371.243	340.763	468.936	479.26	404.591	415.893	450.252
10	-50	-25	425.684	373.097	373.56	471.334	509.686	404.798	454.811	451.401
15	-50	-25	471.861	374.205	406.786	473.32	539.485	404.342	493.594	452.118
20	-50	-25	517.883	374.627	441.06	474.572	567.133	403.549	531.137	451.612
25	-50	-25	562.251	374.665	475.117	475	593.284	402.619	567.325	450.81
-50	-45	-25	94	307	154.735	397	207.828	355.551	136.86	378.67
-45	-45	-25	99.647	308.733	156.82	400.731	220.718	358.134	145.523	382.549
-40	-45	-25	108.597	310.727	161.12	404.687	236.446	360.426	156.813	386.337
-35	-45	-25	121.765	312.67	168.644	408.669	254.424	362.992	171.718	390.195
-25	-45	-25	159.304	317.44	191.643	417.246	297.621	367.473	211.622	397.779
-20	-45	-25	184.179	320.019	207.582	421.267	322.471	369.489	236.541	401.235
-15	-45	-25	213.064	322.164	226.417	425.271	349.218	371.329	264.498	404.714
-10	-45	-25	245.472	324.521	248.19	429.155	377.28	372.73	295.354	407.774
-5	-45	-25	281.528	326.586	272.626	432.809	406.315	374.213	328.592	410.575
0	-45	-25	320.912	328.574	299.622	436.128	435.82	375.219	363.778	412.844
5	-45	-25	362.337	330.447	328.726	439.094	465.797	375.773	400.655	414.762
10	-45	-25	405.534	331.883	359.804	441.38	495.511	376.152	438.271	416.157
15	-45	-25	449.632	333.152	392.131	443.428	524.024	376.212	475.736	417.058
20	-45	-25	493.665	334.114	425.598	445.178	551.783	376.079	512.859	417.254
25	-45	-25	536.739	334.56	459.085	446.173	577.715	375.509	549.064	416.631
30	-45	-25	578.235	334.676	492.657	446.521	602.017	374.528	583.12	416
-50	-40	-25	107.682	277.701	161.214	373.786	214.569	331.159	143.784	350.547
-45	-40	-25	112.065	278.542	162.186	376.799	225.773	333.056	150.781	353.393
-40	-40	-25	119.569	279.567	165.639	380.517	239.722	334.958	160.773	356.297
-35	-40	-25	130.085	280.591	171.555	383.582	256.238	336.698	173.785	359.193
-25	-40	-25	162.643	283.206	191.306	390.463	295.56	340.421	209.632	365.168
-20	-40	-25	184.481	284.645	205.436	394.139	318.449	341.842	232.341	368.116
-15	-40	-25	210.193	285.939	222.383	397.345	343.181	343.479	257.811	370.856
-10	-40	-25	239.313	287.462	242.234	400.899	369.286	344.751	286.448	373.576
-5	-40	-25	272.048	288.736	264.644	404.016	396.387	346.091	317.462	375.857
0	-40	-25	307.47	290.163	289.688	406.99	424.388	347.053	350.632	377.938
5	-40	-25	345.917	291.526	317.25	409.714	452.662	347.697	385.415	379.756
10	-40	-25	386.002	292.754	346.583	412.119	480.772	348.39	421.351	381.146
15	-40	-25	427.246	293.898	377.508	414.177	508.648	348.589	457.61	382.159
20	-40	-25	468.782	294.978	409.479	415.59	535.566	348.663	493.658	382.892
25	-40	-25	510.244	295.975	441.895	417.06	560.747	348.326	528.766	383.059
30	-40	-25	550.582	296.366	474.674	417.544	584.152	348.125	562.739	382.579
35	-40	-25	588.714	297.196	506.857	417.631	606.119	347.514	595.14	381.733
40	-40	-25	624.119	297.52	538.06	417	626	346	624	381
-50	-35	-25	123.544	251	169.702	352.535	222.802	308.326	153.077	324.245
-45	-35	-25	126.987	251.514	169.624	354.667	232.807	309.848	158.689	326.235
-40	-35	-25	132.121	251.535	171.676	357.532	245.334	311.126	166.899	328.294
-35	-35	-25	140.833	251.594	175.899	360.245	259.711	312.503	178.393	330.33
-25	-35	-25	168.472	252.334	192.644	365.598	295.341	315.245	209.77	334.898
-20	-35	-25	187.369	252.993	204.801	368.411	316.205	316.471	230.266	337.137
-15	-35	-25	209.589	253.57	219.778	371.301	338.504	317.605	253.421	339.209
-10	-35	-25	235.384	253.984	237.679	374.222	362.487	318.679	279.4	341.453
-5	-35	-25	264.375	254.769	258.21	376.957	387.534	319.703	307.991	343.372
0	-35	-25	296.346	255.571	281.183	379.58	413.551	320.604	338.599	345.017
5	-35	-25	331.025	256.415	306.413	381.965	440.213	321.4	371.237	346.646
10	-35	-25	367.407	257.325	333.768	384.076	466.649	321.858	404.77	347.94
15	-35	-25	405.478	258.321	362.796	385.921	492.826	322.473	439.336	349.008
20	-35	-25	444.408	259.329	393.334	387.674	518.66	322.688	473.792	349.824
25	-35	-25	483.456	260.134	424.584	389.022	542.904	322.838	508.2	350.275
30	-35	-25	521.734	261.122	455.942	389.629	566.486	322.917	541.253	350.42
35	-35	-25	558.693	262.082	487.686	390.292	587.716	322.543	572.798	350.374
40	-35	-25	593.887	262.618	518.099	390.525	607.27	321.848	602.244	349.703
45	-35	-25	626.288	263.599	548.027	390	625.184	321.657	629.514	349
-50	-30	-25	142.061	227.563	179.771	332.532	233.025	287.415	164.626	299.618
-45	-30	-25	143.241	226.722	178.609	334.393	241.69	288.268	168.709	301.19
-40	-30	-25	147.502	226.554	179.512	336.384	252.453	289.222	175.603	302.428
-35	-30	-25	153.915	226.198	182.545	338.313	265.297	290.148	184.808	304.021
-25	-30	-25	176.498	225.29	195.681	342.504	296.672	291.961	212.297	307.008
-20	-30	-25	192.382	225.12	205.882	345.113	315.346	292.865	230.22	308.606
-15	-30	-25	211.455	224.899	219.238	347.15	335.482	293.779	250.664	310.046
-10	-30	-25	233.896	224.844	234.717	349.219	357.286	294.68	274.266	311.673
-5	-30	-25	259.065	224.841	253.107	351.678	380.211	295.535	300.111	313.158
0	-30	-25	287.185	225.13	273.622	353.835	404.101	296.307	328.132	314.558
5	-30	-25	318.03	225.417	296.636	355.943	428.376	296.871	358.055	315.809
10	-30	-25	350.909	225.958	322.045	357.951	453.14	297.574	389.315	316.936
15	-30	-25	385.227	226.498	349.055	359.693	477.609	298.158	421.501	318.053
20	-30	-25	420.966	227.217	377.374	361.176	501.683	298.531	454.289	318.921
25	-30	-25	457.174	227.954	406.815	362.357	524.939	298.85	486.731	319.357
30	-30	-25	493.204	228.917	436.883	363.373	547.503	299.089	518.697	320.126
35	-30	-25	528.486	229.998	467.507	364.243	568.47	299.172	549.612	320.318
40	-30	-25	562.429	231.12	497.115	364.566	587.704	299.218	578.655	320.444
45	-30	-25	594.171	232.222	526.149	364.6	605.195	298.717	606.019	320
50	-30	-25	624.054	233	554.271	364.616	620.643	298.738	630	320
-50	-25	-25	161.145	207	191.151	314.512	244.778	268.569	177.748	277.618
-45	-25	-25	161.243	205.745	188.95	315.603	251.903	269.228	180.62	278.436
-40	-25	-25	163.733	205.16	188.661	317.214	261.272	269.747	185.721	279.258
-35	-25	-25	168.709	204.142	190.549	318.562	272.27	270.191	193.526	280.148
-25	-25	-25	186.394	202.184	200.383	322.089	299.568	271.459	216.51	281.939
-20	-25	-25	199.4	201.214	208.795	323.395	316.189	271.886	232.153	282.859
-15	-25	-25	215.301	200.631	220.076	325.091	334.046	272.529	250.233	283.832
-10	-25	-25	234.181	199.849	233.39	326.83	353.338	273.149	270.594	284.783
-5	-25	-25	255.811	199.451	249.305	328.602	373.982	273.718	293.893	285.797
0	-25	-25	280.063	199.059	267.461	330.376	395.319	274.356	319.049	286.785
5	-25	-25	306.93	198.749	288.197	331.914	417.466	274.841	346.166	287.817
10	-25	-25	335.899	198.75	311.07	333.855	440.146	275.531	374.537	288.791
15	-25	-25	366.428	199.077	335.551	335.633	462.613	275.926	404.434	289.761
20	-25	-25	398.717	199.42	361.81	336.931	485.234	276.517	434.764	290.612
25	-25	-25	431.465	199.886	389.5	338.205	507.178	276.87	465.514	291.245
30	-25	-25	464.758	200.762	417.827	339.211	528.355	277.228	495.801	291.996
35	-25	-25	497.838	201.753	446.756	340.145	548.123	277.411	525.588	292.318
40	-25	-25	530.397	202.843	475.694	340.516	566.799	278.006	553.789	292.613
45	-25	-25	560.917	204.137	504.096	341.152	584.094	278.16	580.73	293.233
50	-25	-25	590.193	205.266	531.699	341.406	599.707	278	605.157	293
-50	-20	-25	182.274	189.632	204.073	297.707	257.912	252.131	192.628	257.711
-45	-20	-25	181.168	187.761	200.905	298.684	263.809	252.175	193.902	258.303
-40	-20	-25	181.792	186.59	199.56	299.658	271.48	252.262	197.799	258.392
-35	-20	-25	184.76	185.273	199.726	300.669	280.568	252.34	203.674	258.524
-25	-20	-25	197.688	182.643	206.564	303.264	304.202	252.976	222.502	259.362
-20	-20	-25	208.11	181.184	213.264	304.332	318.23	253.428	235.659	259.983
-15	-20	-25	220.938	180.012	222.251	305.697	333.602	253.692	251.235	260.518
-10	-20	-25	236.273	178.908	233.401	306.799	350.604	253.945	269.183	260.839
-5	-20	-25	254.241	177.931	247.021	308.207	368.663	254.44	289.217	261.472
0	-20	-25	274.869	177.232	262.623	309.469	387.619	254.832	311.276	262.088
5	-20	-25	297.784	176.563	280.84	310.738	407.545	255.384	335.345	262.694
10	-20	-25	322.826	176.141	301.051	312.256	428.116	255.768	361.2	263.617
15	-20	-25	349.367	175.831	323.275	313.705	448.473	256.32	388.322	264.388
20	-20	-25	377.953	175.982	347.307	314.94	468.811	256.701	416.29	264.947
25	-20	-25	407.311	176.163	372.588	316.098	489.291	257.069	444.641	265.743
30	-20	-25	437.491	176.666	399.182	317.151	508.8	257.695	473.216	266.283
35	-20	-25	468.134	177.413	426.284	318.079	527.73	258.119	501.262	267.072
40	-20	-25	498.347	178.236	453.661	318.481	545.741	258.364	528.568	267.443
45	-20	-25	527.602	179.272	480.861	319.272	562.556	259.02	554.596	268.183
-50	-15	-25	204.12	175	218.123	283.611	272.597	237.417	208.644	240.627
-45	-15	-25	201.72	173.523	213.872	284.318	276.828	237.327	208.862	240.57
-40	-15	-25	200.798	171.583	211.113	284.647	282.787	237.252	210.975	240.378
-35	-15	-25	201.932	170.167	210.144	285.434	290.416	237.234	215.538	240.306
-25	-15	-25	210.572	166.721	213.736	287.135	309.659	237.229	229.896	240.216
-20	-15	-25	218.169	165.029	218.641	287.856	321.573	237.197	240.713	240.202
-15	-15	-25	227.93	163.633	225.789	288.662	335.008	237.518	253.914	240.123
-10	-15	-25	240.113	161.999	234.871	289.476	349.386	237.65	269.046	240.352
-5	-15	-25	254.422	160.78	246.004	290.357	365.127	237.819	286.209	240.423
0	-15	-25	271.314	159.663	259.259	291.355	381.485	237.953	305.29	240.556
5	-15	-25	290.336	158.562	274.54	292.296	399.101	238.388	326.176	240.74
10	-15	-25	311.361	157.742	292.289	293.351	416.647	238.719	348.979	241.477
15	-15	-25	334.293	157.15	311.897	294.404	435.189	238.985	373.16	241.907
20	-15	-25	358.975	156.712	333.318	295.574	453.49	239.558	398.451	242.671
25	-15	-25	384.886	156.597	356.433	296.656	471.783	239.895	424.406	243.082
30	-15	-25	411.506	156.735	380.562	297.311	489.803	240.468	450.646	243.781
35	-15	-25	439.188	156.945	405.735	298.254	507.566	240.844	476.758	244.282
40	-15	-25	466.733	157.749	431.639	299.105	524.099	241.265	502.653	245.098
45	-15	-25	493.97	158.701	457.697	299.44	539.877	241.607	527.672	245.512
-50	-10	-25	227.03	163	233.091	271.513	287.844	225.207	225.874	225.705
-45	-10	-25	223.077	161.545	227.95	271.581	290.844	224.598	224.859	225.469
-40	-10	-25	220.746	159.582	223.977	271.673	295.569	224.36	225.774	225.098
-35	-10	-25	220.352	158.082	221.833	272.308	301.221	224.252	228.334	224.409
-25	-10	-25	224.383	154.24	222.355	273.164	316.645	223.976	239.163	223.832
-20	-10	-25	229.333	152.286	225.393	273.362	326.356	223.848	247.412	223.309
-15	-10	-25	236.216	150.718	230.365	273.988	337.3	223.805	257.975	223.061
-10	-10	-25	245.241	148.903	237.216	274.647	349.336	223.801	270.293	222.876
-5	-10	-25	256.248	147.462	246.198	274.951	362.414	223.818	284.784	222.653
0	-10	-25	269.426	145.874	257.089	275.727	376.408	223.884	300.823	222.527
5	-10	-25	284.942	144.663	269.958	276.419	391.296	223.955	318.788	222.543
10	-10	-25	302.058	143.468	284.841	277.2	406.569	224.109	338.183	222.678
15	-10	-25	321.142	142.473	301.718	277.832	422.523	224.573	359.201	222.854
20	-10	-25	341.894	141.746	320.34	278.72	438.625	224.769	381.861	223.383
25	-10	-25	363.965	141.185	341.035	279.659	455.255	225.074	405.17	223.752
30	-10	-25	387.262	140.832	362.763	280.252	471.379	225.629	428.758	224.184
35	-10	-25	411.468	140.849	385.772	281.1	487.371	225.977	452.806	224.744
40	-10	-25	436.435	141.025	409.721	281.845	502.728	226.316	476.786	225.243
45	-10	-25	461.497	141.698	433.886	282.339	517.675	227.048	500.595	226.029
50	-10	-25	486.402	142.311	458.684	283.103	531.693	227.367	523.563	226.49
-50	-5	-25	250.098	154	248.88	260.713	303.895	214.659	244.115	213.554
-45	-5	-25	245.059	152.552	242.84	260.732	305.816	214.371	241.936	212.659
-40	-5	-25	241.137	150.592	237.877	261.232	308.752	214.174	241.566	212.238
-35	-5	-25	238.825	149.045	234.525	261.254	312.758	213.486	242.368	211.407
-25	-5	-25	238.792	145.155	231.725	261.365	324.45	213.141	248.866	210.201
-20	-5	-25	241.362	143.188	233.188	261.437	332.143	212.873	255.287	209.378
-15	-5	-25	245.471	141.236	236.105	261.973	340.601	212.687	263.167	209.051
-10	-5	-25	251.484	139.566	240.919	262.126	350.323	212.555	272.934	208.637
-5	-5	-25	259.408	137.734	247.516	262.609	360.719	212.198	284.548	208.015
0	-5	-25	269.264	135.909	255.891	262.833	372.456	212.156	297.699	207.771
5	-5	-25	280.627	134.513	266.218	263.316	384.596	212.145	312.406	207.57
10	-5	-25	294.364	132.885	278.392	263.715	397.599	212.231	329.037	207.361
15	-5	-25	309.513	131.778	292.82	264.278	411.197	212.583	347.006	207.353
20	-5	-25	326.479	130.71	308.835	264.752	425.138	212.721	366.27	207.422
25	-5	-25	345.023	129.797	326.769	265.425	439.29	212.899	386.626	207.601
30	-5	-25	364.544	128.952	346.214	265.949	453.507	213.179	408.176	207.827
35	-5	-25	385.532	128.753	366.597	266.63	467.721	213.648	429.703	208.165
40	-5	-25	407.455	128.638	388.388	267.158	481.686	214.006	451.663	208.372
45	-5	-25	429.748	128.693	410.793	267.787	495.105	214.324	473.608	209.142
50	-5	-25	452.624	128.997	433.788	268.256	508.557	215.045	495.122	209.511
-50	0	-25	273.511	148	265.144	252.565	320.773	206.6	263.088	203.542
-50	0	-25	273.511	148	265.144	252.565	320.773	206.6	263.088	203.542
-45	0	-25	267.134	146.504	258.539	252.528	321.579	206.378	259.805	202.577
-40	0	-25	262.094	144.541	252.573	252.401	322.763	205.615	257.785	201.63
-35	0	-25	258.093	142.583	247.695	252.29	325.424	205.337	257.009	201.118
-25	0	-25	254.265	139.09	242.158	252.222	333.291	204.404	259.935	199.323
-20	0	-25	254.303	137.134	241.631	252.218	338.616	204.251	263.79	198.381
-15	0	-25	255.711	135.186	242.578	252.229	345.115	203.972	269.458	197.9
-10	0	-25	259.071	133.21	245.504	252.238	352.351	203.745	276.48	197.117
-5	0	-25	263.706	131.256	249.81	252.278	360.528	203.288	285.371	196.676
0	0	-25	270.273	129.65	255.885	252.606	369.526	203.195	295.837	195.966
5	0	-25	278.449	127.839	263.567	252.738	379.406	203.069	307.539	195.54
10	0	-25	288.405	126.093	273.355	252.903	389.733	203.029	321.242	195.187
15	0	-25	300.118	124.724	284.889	253.284	401.128	203.031	336.125	194.816
20	0	-25	313.263	123.411	298.169	253.654	412.43	203.081	352.383	194.671
25	0	-25	328.028	122.02	313.385	253.868	424.373	203.179	370.023	194.593
30	0	-25	344.202	120.984	330.306	254.135	436.542	203.299	388.384	194.648
35	0	-25	361.505	120.4	348.443	254.736	448.784	203.729	407.545	194.724
40	0	-25	380.284	119.778	367.755	255.123	461.265	203.998	427.288	194.97
45	0	-25	399.578	119.538	388.322	255.38	473.497	204.264	446.933	195.275
50	0	-25	419.802	119.262	409.52	256.134	485.273	204.479	466.985	195.549
-50	5	-25	297.488	144	282.13	246	338.073	200.607	282.685	195.603
-45	5	-25	290.027	142.553	274.592	245.665	337.58	200.357	277.933	194.662
-40	5	-25	283.085	140.671	267.561	245.583	337.597	199.612	274.724	193.686
-35	5	-25	277.767	139.318	261.159	245.403	338.518	199.3	272.655	193.186
-25	5	-25	269.722	135.5	252.836	245.151	342.614	198.344	271.763	191.25
-20	5	-25	267.664	134.006	250.725	245.039	345.8	198.079	273.672	190.31
-15	5	-25	266.705	132.125	250.123	244.867	350.251	197.382	276.704	189.345
-10	5	-25	267.28	130.153	250.818	244.772	355.303	197.227	281.401	188.751
-5	5	-25	269.209	128.218	252.997	244.691	361.198	196.94	287.476	187.941
0	5	-25	272.517	126.283	256.894	244.67	367.683	196.739	295.214	187.329
5	5	-25	277.464	124.613	262.234	244.663	375.238	196.567	304.238	186.6
10	5	-25	284.139	122.749	269.388	244.702	383.292	196.215	314.566	185.895
15	5	-25	292.185	120.991	278.302	244.783	391.721	196.108	326.501	185.51
20	5	-25	301.596	119.592	289.026	244.848	401.186	196.089	340.072	184.886
25	5	-25	313.042	117.984	301.332	244.95	410.609	196.088	354.421	184.708
30	5	-25	325.51	116.762	315.465	245.099	420.595	196.12	370.161	184.286
35	5	-25	339.498	115.665	331.296	245.274	431.119	196.222	386.516	184.28
40	5	-25	355.021	114.67	348.355	245.805	441.538	196.306	403.718	184.296
45	5	-25	371.403	113.869	366.509	246.142	451.88	196.402	421.586	184.352
50	5	-25	388.767	113.206	385.706	246.334	462.614	196.533	439.687	184.543
-50	10	-25	321	143	299.201	241.553	355.86	196.633	302.638	189.832
-45	10	-25	312.11	141	290.747	241	353.828	196.307	296.77	189.512
-40	10	-25	304.263	139.7	282.841	240.711	352.662	195.62	292.113	188.532
-35	10	-25	297.139	138.437	275.689	240.571	351.814	195.336	288.557	187.497
-25	10	-25	285.709	135.218	264.557	240.171	352.668	194.345	284.484	185.488
-20	10	-25	281.503	133.332	260.59	239.614	353.839	194.102	283.864	184.503
-15	10	-25	278.292	131.443	257.851	239.419	356.258	193.394	284.822	183.483
-10	10	-25	276.27	129.858	256.969	239.297	358.839	193.166	287.278	182.935
-5	10	-25	275.405	127.977	257.079	239.189	362.624	192.804	290.664	182.026
0	10	-25	275.783	126.087	258.75	239.053	366.743	192.303	295.543	181.144
5	10	-25	277.644	124.171	261.914	238.903	371.76	192.087	301.708	180.483
10	10	-25	281.203	122.255	266.467	238.796	377.551	191.88	309.49	179.698
15	10	-25	285.703	120.613	272.981	238.755	383.736	191.735	318.465	178.881
20	10	-25	292.216	118.789	280.997	238.744	390.682	191.305	328.644	178.176
25	10	-25	299.686	117.061	290.834	238.736	398.201	191.246	340.381	177.811
30	10	-25	309.113	115.692	302.168	238.775	405.775	191.158	353.197	177.243
35	10	-25	319.561	114.089	315.326	238.82	414.223	191.168	366.754	177.023
40	10	-25	331.603	112.823	329.704	238.927	422.683	191.202	381.624	176.878
45	10	-25	345.187	111.732	345.664	239.163	431.623	191.229	396.87	176.45
50	10	-25	359.655	110.754	362.756	239.303	440.588	191.286	412.93	176.472
-45	15	-25	334.524	142	307.14	238.537	370.642	194.358	315.872	185.728
-40	15	-25	325.175	141	298.228	237.792	367.925	193.65	309.884	184.771
-35	15	-25	316.83	139.647	290.065	237.619	365.782	193.353	304.763	184.393
-25	15	-25	301.744	136.653	275.942	237.224	362.914	192.379	297.302	182.439
-20	15	-25	295.596	135.319	270.73	236.6	362.625	192.179	294.781	181.409
-15	15	-25	289.905	133.455	266.614	236.366	362.737	191.446	293.708	180.425
-10	15	-25	285.675	132.084	263.574	236.214	363.587	191.236	293.649	179.408
-5	15	-25	282.426	130.238	261.646	235.978	364.812	190.827	294.711	178.407
0	15	-25	280.282	128.297	261.305	235.755	366.81	190.305	297.197	177.824
5	15	-25	279.318	126.36	262.248	235.571	369.685	190.031	300.672	176.862
10	15	-25	279.474	124.701	264.566	235.447	373.168	189.712	305.518	176
15	15	-25	281.226	122.835	268.558	234.998	377.159	189.266	311.68	175.153
20	15	-25	284.258	120.972	274.244	234.874	381.547	189.07	319.25	174.28
25	15	-25	288.532	119.127	281.33	234.81	386.7	188.862	327.718	173.755
30	15	-25	294.431	117.604	290.239	234.759	392.387	188.693	337.685	173.099
35	15	-25	301.662	115.844	300.528	234.7	398.547	188.324	348.684	172.358
40	15	-25	310.563	114.165	312.621	234.701	405.2	188.261	360.752	172.173
45	15	-25	320.71	112.756	326.248	234.773	411.886	188.213	373.743	171.475
50	15	-25	332.457	111.314	340.893	234.893	419.539	188.19	387.716	171.407
-45	20	-25	356.523	145	324.071	237.532	387.608	193.799	335.02	184.649
-40	20	-25	346.105	144.547	314.152	236.795	383.623	193.587	327.78	183.749
-35	20	-25	336.07	143.522	304.751	236.611	379.775	193.328	321.105	183.283
-25	20	-25	317.74	140.64	288.117	235.709	373.759	192.431	310.493	181.484
-20	20	-25	309.72	139.396	281.554	235.582	371.644	192.2	305.94	180.493
-15	20	-25	302.348	138.148	275.647	235.31	369.792	191.442	302.863	179.515
-10	20	-25	295.679	136.35	270.712	235.106	368.664	191.265	300.764	178.493
-5	20	-25	289.853	134.509	267.172	234.474	367.862	190.851	299.684	177.508
0	20	-25	285.347	133.1	264.639	234.305	367.811	190.326	299.642	176.846
5	20	-25	281.651	131.261	263.528	234.135	368.518	190.003	300.608	175.897
10	20	-25	279.22	129.315	263.651	233.846	369.61	189.37	302.758	174.923
15	20	-25	277.731	127.371	265.329	233.687	371.325	189.119	306.322	173.997
20	20	-25	277.736	125.771	268.437	233.515	373.638	188.816	310.772	173.14
25	20	-25	279.244	123.887	273.279	233.073	376.59	188.344	316.728	172.249
30	20	-25	281.792	121.987	279.454	232.949	379.855	188.108	323.767	171.344
35	20	-25	286.227	120.171	287.395	232.834	383.879	187.887	332.269	170.874
40	20	-25	291.674	118.305	296.753	232.759	388.714	187.388	341.625	170.199
45	20	-25	298.737	116.72	307.873	232.426	393.781	187.3	352.223	169.443
50	20	-25	307.441	115.065	320.634	232.456	399.581	187.188	363.665	169.21
-40	25	-25	367.023	150	329.825	237.683	399.073	195.512	345.255	184.723
-35	25	-25	355.248	148.707	319.15	237.536	394.045	194.71	337.689	183.829
-25	25	-25	333.87	146.65	300.684	236.612	384.863	194.334	323.73	182.557
-20	25	-25	323.761	145.568	292.561	236.42	380.807	193.67	317.78	181.6
-15	25	-25	314.608	144.312	284.912	235.734	377.605	193.456	312.741	180.631
-10	25	-25	305.838	142.638	278.584	235.598	374.555	193.229	308.596	179.665
-5	25	-25	298.22	141.354	272.87	235.35	371.697	192.482	304.915	179.103
0	25	-25	291.202	139.572	268.681	235.12	369.658	192.287	302.777	178.138
5	25	-25	284.833	138.188	265.602	234.823	367.908	191.866	301.548	177.152
10	25	-25	279.794	136.318	263.642	234.327	366.864	191.316	301.277	176.165
15	25	-25	275.786	134.376	262.858	234.169	366.639	190.981	301.851	175.162
20	25	-25	273.148	132.802	263.771	233.883	366.737	190.365	303.866	174.228
25	25	-25	271.51	130.9	266.263	233.72	367.613	190.139	307.279	173.248
30	25	-25	271.284	129.015	270.197	233.282	368.839	189.441	311.633	172.338
35	25	-25	272.376	127.082	275.502	233.206	370.809	189.288	317.339	171.404
40	25	-25	274.779	125.189	282.52	233.128	373.613	188.981	323.877	170.509
45	25	-25	278.827	123.257	291.315	232.987	376.72	188.371	331.848	170.134
50	25	-25	284.665	121.354	301.528	232.937	380.691	188.261	340.963	169.346
-35	30	-25	374.114	156	334.066	239.671	408.135	198.524	354.205	186.757
-25	30	-25	349.678	154.563	313.141	238.822	396.103	197.648	337.12	185.575
-20	30	-25	338.07	153.561	303.623	238.655	390.697	197.428	329.762	184.638
-15	30	-25	326.886	152.413	294.654	238.54	385.584	197.25	322.75	183.697
-10	30	-25	316.58	151.26	286.614	238.266	380.655	196.508	316.676	183.238
-5	30	-25	306.664	149.635	279.587	237.639	375.911	196.341	311.12	182.301
0	30	-25	297.597	148.361	273.48	237.476	371.884	196.02	306.831	181.341
5	30	-25	288.912	146.629	268.47	237.241	368.6	195.355	303.332	180.355
10	30	-25	281.653	145.263	264.552	237.017	365.578	195.038	300.662	179.355
15	30	-25	275.247	143.401	261.742	236.437	362.923	194.393	298.875	178.386
20	30	-25	269.675	141.506	260.532	236.297	360.943	194.058	298.596	177.381
25	30	-25	265.509	139.978	260.558	236.131	359.773	193.39	299.253	176.393
30	30	-25	262.43	138.148	261.832	235.867	358.943	193.085	300.821	175.421
35	30	-25	260.643	136.208	264.859	235.728	358.944	192.414	303.847	174.439
40	30	-25	260.4	134.254	269.667	235.334	359.803	192.239	307.939	173.545
45	30	-25	261.578	132.273	275.801	235.26	360.938	191.446	313.66	172.636
50	30	-25	264.379	130.327	283.79	235.219	362.968	191.296	320.56	172.184
-25	35	-25	365.131	164	325.66	243	407.684	202.675	350.77	190.517
-20	35	-25	352.12	162.876	314.658	242.666	400.61	202.573	341.861	189.637
-15	35	-25	339.563	161.837	304.62	242.565	393.688	202.377	333.095	188.705
-10	35	-25	326.965	160.752	294.855	242.441	386.963	201.696	325.542	187.852
-5	35	-25	315.565	159.675	286.107	241.694	380.862	201.444	317.938	187.401
0	35	-25	304.426	158.589	278.645	241.594	374.935	201.259	311.584	186.49
5	35	-25	293.764	157.296	271.755	241.378	369.722	200.439	305.789	185.562
10	35	-25	284.029	155.628	265.82	241.204	364.783	200.28	300.831	184.573
15	35	-25	275.534	154.282	261.504	240.994	360.462	199.517	296.866	183.59
20	35	-25	267.659	152.479	257.867	240.441	356.656	199.296	294.336	182.606
25	35	-25	260.756	150.99	255.787	240.339	353.369	198.518	292.558	181.616
30	35	-25	254.918	149.149	254.908	240.206	350.694	198.291	291.682	180.616
35	35	-25	250.731	147.257	255.819	240.083	348.672	197.502	292.408	179.65
40	35	-25	247.705	145.314	258.345	239.95	347.574	197.279	293.813	178.648
45	35	-25	246.252	143.361	262.05	239.498	346.755	196.498	296.8	177.675
50	35	-25	245.877	141.371	267.748	239.424	346.933	196.302	301.428	177.185
-25	40	-25	380.994	175	338.027	248.613	419.062	209.54	364.263	196.703
-20	40	-25	366.105	174	325.77	248.536	410.668	208.833	353.774	196
-15	40	-25	351.888	173.567	314.227	247.798	402.134	208.671	343.736	195.565
-10	40	-25	338.056	172.551	303.798	247.719	394.079	208.563	334.065	194.679
-5	40	-25	324.681	171.543	293.6	247.587	386.441	208.314	325.002	193.83
0	40	-25	311.716	170.464	284.079	247.458	378.732	207.641	316.727	193.459
5	40	-25	299.558	169.263	275.784	247.278	371.648	207.4	309.057	192.551
10	40	-25	287.679	167.64	268.111	246.664	364.93	206.705	301.991	191.604
15	40	-25	276.802	166.396	261.73	246.584	358.792	206.388	296.016	190.632
20	40	-25	266.7	164.656	256.561	246.457	352.836	205.675	290.995	189.653
25	40	-25	257.697	163.344	252.412	246.337	347.831	205.386	286.964	188.676
30	40	-25	249.704	161.511	249.664	246.238	343.561	205.136	283.958	187.692
35	40	-25	242.717	160.103	248.316	246.15	339.628	204.354	281.986	186.699
40	40	-25	237.371	158.271	248.481	246.055	336.567	203.665	281.62	185.7
45	40	-25	232.886	156.354	249.855	245.622	333.931	203.347	282.011	185.196
50	40	-25	230.299	154.396	253.563	245.62	332.65	202.589	284.067	184.236
-20	45	-25	380.186	186.674	337.055	255	420.711	216.89	366.05	204
-15	45	-25	364.238	185.85	324.189	255	410.871	216.67	354.154	203.593
-10	45	-25	349.048	185	312.142	254.669	401.149	216.546	343.188	202.795
-5	45	-25	334.031	184.519	300.901	254.622	392.053	215.747	332.701	202.532
0	45	-25	319.149	183.531	290.109	254.544	382.881	215.685	322.616	201.632
5	45	-25	305.517	182.512	280.106	254.509	374.165	215.381	313.053	200.72
10	45	-25	291.803	181.307	270.959	253.767	365.881	214.744	304.15	200.35
15	45	-25	278.914	179.725	262.928	253.732	357.878	214.444	296.535	199.425
20	45	-25	266.865	178.582	255.826	253.66	350.653	214.246	289.088	198.556
25	45	-25	255.846	177.344	249.807	253.616	343.655	213.47	282.858	197.582
30	45	-25	245.682	175.624	245.304	253.603	337.539	213.252	277.758	196.63
35	45	-25	236.576	174.308	241.724	253.583	331.767	212.472	273.703	195.658
40	45	-25	228.618	172.486	239.768	253.584	326.778	212.237	270.693	194.681
45	45	-25	221.762	170.669	239.58	253.586	322.745	211.404	268.945	193.73
50	45	-25	216.655	169.274	240.656	253.606	319.579	210.715	268.692	193.216
-10	50	-25	360.018	199	321.149	263	408.523	225.559	352.166	212.596
-5	50	-25	343.146	198.534	308.712	262.805	398.093	225.51	340.118	212
0	50	-25	327.154	197.581	296.739	262.715	387.765	224.749	328.711	211.547
5	50	-25	311.863	196.638	285.086	262.635	377.59	224.605	317.152	210.669
10	50	-25	296.667	195.622	274.7	262.603	367.585	224.375	307.124	209.832
15	50	-25	282.076	194.601	264.922	262.607	357.898	223.707	297.138	209.535
20	50	-25	268.563	193.563	256.078	262.573	348.902	223.401	288.097	208.605
25	50	-25	255.137	192.395	248.645	262.575	340.584	222.707	279.933	207.702
30	50	-25	242.905	191.265	241.817	262.583	332.678	222.452	272.829	206.768
35	50	-25	231.802	189.631	236.684	262.607	325.56	222.259	266.667	206.393
40	50	-25	221.714	188.419	232.783	262.651	318.709	221.515	261.664	205.54
45	50	-25	212.711	186.668	230.531	262.704	312.9	221.289	257.801	204.57
50	50	-25	205.127	185.4	229.694	263.318	307.854	220.515	255.104	203.627
-45	-50	-20	96	335	156.162	416.769	223.605	386.132	145.816	409.424
-40	-50	-20	108.527	338	162.143	421.526	241.595	389.102	159.918	413.626
-35	-50	-20	125.09	341	171.607	425.637	262.319	392.05	177.582	418.314
-30	-50	-20	146.04	344	183.574	430.512	285.39	394.789	198.409	422.917
-25	-50	-20	170.809	347.294	198.605	434.625	310.67	397.16	222.656	427.092
-20	-50	-20	199.814	350.269	216.59	439.27	338.238	399.546	250.295	431.146
-15	-50	-20	233.257	353.224	237.554	443.43	367.188	401.492	280.754	434.905
-10	-50	-20	270.135	356.066	261.404	447.445	397.33	402.945	314.265	438.171
-5	-50	-20	310.251	358.596	287.659	451.231	428.254	404.147	349.652	441.035
0	-50	-20	353.083	360.778	316.616	454.395	459.427	404.967	386.764	443.204
5	-50	-20	397.585	362.377	347.559	457.363	490.403	405.276	425.305	445.057
10	-50	-20	443.307	364.125	379.703	459.605	520.701	405.29	463.743	446.073
15	-50	-20	488.817	365.131	413.076	461.561	549.735	405.07	502.136	446.342
20	-50	-20	533.822	365.354	447.092	462.618	577.141	404.214	539.669	446.197
25	-50	-20	577.081	365.538	481.093	463.53	602.282	402.662	575.093	445
30	-50	-20	618.037	365	514.512	463	625.542	401	609	443
-45	-45	-20	107	301	160.142	391.622	227.641	359.086	150.105	378.22
-40	-45	-20	118.06	303	165.68	395.53	244.435	361.318	162.749	381.584
-35	-45	-20	132.649	305	173.722	399.298	263.571	363.827	178.76	385.343
-30	-45	-20	151.185	307.223	184.116	402.686	284.852	366.039	197.803	389.076
-25	-45	-20	173.7	309.17	197.792	406.606	308.709	368.093	220.613	392.592
-20	-45	-20	200.31	311.211	214.578	410.451	334.454	369.947	246.342	395.923
-15	-45	-20	230.474	313.197	233.784	414.249	361.66	371.679	275.16	399.03
-10	-45	-20	264.377	315.18	255.874	417.913	390.365	373.265	306.449	401.942
-5	-45	-20	301.438	317.025	280.823	421.148	419.68	374.433	340.309	404.558
0	-45	-20	341.34	318.761	308.314	424.172	449.598	375.124	375.713	406.598
5	-45	-20	383.2	320.234	337.615	426.849	479.455	375.715	412.617	408.412
10	-45	-20	426.242	321.736	368.649	429.144	508.662	375.99	449.826	409.587
15	-45	-20	469.57	322.837	400.788	431.027	536.752	375.969	487.355	410.167
20	-45	-20	512.774	323.374	433.852	432.268	563.766	375.321	523.829	410.253
25	-45	-20	554.603	324.151	467.08	432.657	588.844	374.594	558.937	409.621
30	-45	-20	594.674	324.328	500.069	433.498	612.035	373.566	592.268	408.688
35	-45	-20	631.148	324	532.063	433	632.538	372	623.515	407
-50	-40	-20	115	269	165.121	364.544	220.85	331.198	148.805	345.506
-45	-40	-20	120.55	270	166.758	367.508	233.739	333.04	157.06	347.655
-40	-40	-20	130.097	270.578	170.836	370.433	248.813	334.918	168.375	350.585
-35	-40	-20	142.881	271.6	177.712	373.379	266.644	336.614	182.623	353.374
-30	-40	-20	159.485	272.493	186.932	376.391	286.464	338.453	199.817	356.213
-25	-40	-20	179.263	273.417	198.956	379.425	308.47	339.923	220.635	359.029
-20	-40	-20	202.776	274.757	213.884	382.432	332.356	341.561	244.333	361.692
-15	-40	-20	230.162	275.816	231.728	385.795	357.613	342.858	270.762	364.178
-10	-40	-20	260.546	276.937	252.23	388.819	384.418	344.311	300.263	366.661
-5	-40	-20	294.376	278.214	275.296	391.374	412.155	345.322	331.661	368.747
0	-40	-20	330.91	279.383	300.674	394.219	440.232	346.198	365.333	370.672
5	-40	-20	369.317	280.58	328.298	396.69	468.402	346.706	400.233	372.376
10	-40	-20	409.389	281.688	357.692	398.797	496.397	347.084	435.755	373.5
15	-40	-20	450.216	282.709	388.49	400.364	523.526	347.431	471.676	374.196
20	-40	-20	490.76	283.7	419.946	402.074	549.515	347.186	507.315	374.776
25	-40	-20	530.726	284.332	452.107	403.017	573.74	347.016	541.63	374.922
30	-40	-20	568.906	285.202	484.156	403.352	596.589	346.434	574.512	374.38
35	-40	-20	605.138	285.567	515.699	403.534	617.044	345.567	605.078	373.576
40	-40	-20	639.164	285.707	546.035	403	635.258	344.643	633.251	372.649
-50	-35	-20	132	241.551	174.151	342	230.553	307.391	159.087	317.686
-45	-35	-20	137.023	241.547	175.065	344.531	241.76	308.902	165.942	319.637
-40	-35	-20	144.628	241.546	178.069	346.603	255.684	310.095	175.773	321.593
-35	-35	-20	155.538	241.552	183.615	349.199	271.665	311.236	188.584	323.492
-30	-35	-20	169.499	241.477	191.629	351.444	289.6	312.66	203.878	325.756
-25	-35	-20	186.726	241.889	201.869	354.156	309.635	313.841	222.627	327.752
-20	-35	-20	207.542	242.052	215.36	356.383	331.544	315.191	244.282	329.747
-15	-35	-20	231.552	242.491	230.89	359.119	355.084	316.271	268.456	331.693
-10	-35	-20	259.015	242.801	249.546	361.352	379.537	317.308	295.387	333.602
-5	-35	-20	289.192	243.352	270.624	363.927	405.3	318.2	324.531	335.333
0	-35	-20	322.052	244.007	294.168	366.153	431.419	318.834	355.655	336.785
5	-35	-20	357.023	244.629	319.642	368.207	457.717	319.561	388.416	338.278
10	-35	-20	393.403	245.479	347.236	370.084	484.168	320.137	422.157	339.452
15	-35	-20	431.122	246.384	376.201	371.72	509.715	320.464	456.167	340.18
20	-35	-20	469.076	247.299	406.196	373.114	534.61	320.573	489.818	340.845
25	-35	-20	506.531	248.086	436.744	374.183	557.841	320.65	522.923	341.236
30	-35	-20	542.872	249.13	467.675	375.02	579.889	320.378	554.855	341.298
35	-35	-20	577.881	250.121	498.09	375.261	600.068	320.199	585.102	341.206
40	-35	-20	610.717	251.105	527.821	375.345	618.107	319.585	613.106	340.59
45	-35	-20	640.309	251.65	556.231	374.726	634.118	319	638.529	340
-50	-30	-20	151.5	217	185.094	321.596	241.611	285.551	171.662	292.592
-45	-30	-20	154.997	216.509	185.069	323.422	251.771	286.341	176.98	293.639
-40	-30	-20	160.713	215.56	186.917	324.7	263.889	287.258	185.581	295.119
-35	-30	-20	169.701	215.061	191.269	326.588	278.367	288.183	196.552	296.272
-30	-30	-20	181.623	214.246	197.677	328.458	294.518	289.03	210.314	297.381
-25	-30	-20	196.397	213.787	206.581	330.36	312.537	289.883	226.63	298.961
-20	-30	-20	214.311	213.218	217.792	332.311	332.373	290.739	246.097	300.22
-15	-30	-20	235.253	212.907	231.784	334.27	353.453	291.64	267.713	301.674
-10	-30	-20	259.051	212.776	248.383	336.135	376.131	292.442	292.249	302.92
-5	-30	-20	285.766	212.716	267.311	338	399.338	293.204	318.943	304.313
0	-30	-20	314.881	212.742	288.442	339.904	423.416	293.797	347.314	305.482
5	-30	-20	346.036	213.036	311.709	341.739	447.694	294.472	377.438	306.633
10	-30	-20	378.977	213.439	337.224	343.256	472.261	294.871	408.594	307.639
15	-30	-20	412.998	214.068	364.183	344.843	496.222	295.474	440.545	308.558
20	-30	-20	447.501	214.724	392.256	346.117	519.48	295.735	472.589	309.177
25	-30	-20	482.417	215.676	421.241	347.178	541.731	296.052	504.211	309.855
30	-30	-20	516.66	216.66	450.592	348.106	562.718	296.168	534.704	310.207
35	-30	-20	549.744	217.766	479.764	348.398	582.028	296.24	563.847	310.349
40	-30	-20	581.036	219.056	508.659	348.64	599.855	296.234	591.587	310.535
45	-30	-20	610.214	220.233	536.598	348.659	615.798	295.71	616.728	310.523
-50	-25	-20	171.848	195.655	197.736	302.745	253.916	266.134	185.604	269.625
-45	-25	-20	174.034	194.52	196.595	303.73	262.924	266.324	189.899	270.331
-40	-25	-20	178.597	193.196	197.369	305.316	273.746	266.949	196.798	271.051
-35	-25	-20	185.623	192.073	199.938	306.43	286.439	267.279	206.315	271.415
-30	-25	-20	195.283	190.847	204.908	307.608	300.682	267.883	218.16	272.224
-25	-25	-20	207.544	189.74	212.545	309.214	316.664	268.519	232.424	273.003
-20	-25	-20	222.497	188.754	221.873	310.373	334.396	268.903	249.381	273.805
-15	-25	-20	240.358	187.853	234.196	311.879	353.338	269.579	268.652	274.627
-10	-25	-20	260.888	186.959	248.43	313.007	373.409	270.174	290.425	275.464
-5	-25	-20	283.899	186.573	265.169	314.593	394.478	270.698	314.363	276.255
0	-25	-20	309.127	186.148	284.07	315.843	416.325	271.261	340.183	276.889
5	-25	-20	336.383	185.832	304.99	317.474	438.453	271.771	367.47	277.874
10	-25	-20	365.723	186.036	327.995	318.833	460.617	272.348	396.216	278.772
15	-25	-20	396.061	186.189	352.53	320.171	482.731	272.731	425.52	279.635
20	-25	-20	427.25	186.658	378.492	321.285	504.464	273.246	455.356	280.232
25	-25	-20	458.984	187.354	405.53	322.311	525.335	273.635	484.762	280.972
30	-25	-20	490.491	188.304	433.214	323.229	544.877	273.969	513.824	281.368
35	-25	-20	521.425	189.217	460.802	324.085	563.653	274.207	541.806	282.107
40	-25	-20	550.98	190.666	488.681	324.371	580.659	274.359	568.635	282.351
-50	-20	-20	193.527	177	211.082	285.896	268.523	248.414	201.499	249.376
-45	-20	-20	194.637	175.567	209.079	286.642	275.729	248.433	204.67	249.338
-40	-20	-20	197.658	174.162	208.783	287.555	284.849	248.775	209.885	249.344
-35	-20	-20	202.782	172.364	210.549	288.334	295.738	248.946	217.65	249.368
-30	-20	-20	210.349	171.033	213.804	289.241	308.33	249.118	227.526	249.447
-25	-20	-20	220.208	169.576	219.654	290.194	322.278	249.509	239.691	249.972
-20	-20	-20	232.36	168.035	227.423	291.024	337.541	249.718	254.379	250.133
-15	-20	-20	247.082	166.786	237.47	291.859	354.357	249.914	271.252	250.606
-10	-20	-20	264.148	165.747	249.812	292.746	372.183	250.427	290.299	250.821
-5	-20	-20	283.336	164.72	264.147	293.697	390.573	250.78	311.288	251.261
0	-20	-20	305.033	163.83	280.437	294.644	410.151	251.238	334.161	251.624
5	-20	-20	328.412	163.332	299.085	295.71	430.048	251.682	358.436	252.337
10	-20	-20	353.836	162.826	319.328	296.755	450.118	252.185	384.373	252.9
15	-20	-20	380.3	162.774	341.494	297.918	469.771	252.589	411.225	253.717
20	-20	-20	408.033	163.017	365.323	299.041	489.582	252.915	438.423	254.215
25	-20	-20	436.234	163.358	390.248	300.063	508.698	253.526	465.74	254.949
30	-20	-20	464.676	163.939	415.732	300.892	527.287	253.925	492.779	255.373
35	-20	-20	493.281	164.849	441.793	301.4	544.591	254.265	519.376	256.229
40	-20	-20	520.848	166.012	467.893	302.241	560.693	254.874	544.726	256.604
45	-20	-20	547.573	167.249	493.805	302.516	575.567	255.194	568.79	257.336
-50	-15	-20	216.128	162	225.786	271.534	283.514	233.254	218.177	231.371
-45	-15	-20	216.062	160.373	222.765	271.604	289.614	233.182	220.557	230.68
-40	-15	-20	217.62	158.386	221.623	272.233	297.371	233.128	224.382	230.489
-35	-15	-20	220.772	156.446	221.745	272.451	306.408	233.081	230.366	230.32
-30	-15	-20	226.296	154.893	223.788	273.12	316.795	232.958	238.414	230.201
-25	-15	-20	233.661	153.084	227.778	273.359	328.715	232.956	248.409	230.016
-20	-15	-20	243.214	151.554	234.068	274.016	342.113	233.016	260.636	229.861
-15	-15	-20	254.885	149.876	242.111	274.562	356.376	233.079	275.103	229.773
-10	-15	-20	268.43	148.558	252.13	274.917	371.595	233.41	291.551	229.712
-5	-15	-20	284.358	146.98	264.159	275.638	388.018	233.682	309.696	229.614
0	-15	-20	302.316	145.907	278.128	276.365	404.62	233.86	329.331	229.689
5	-15	-20	322.138	144.918	294.126	277.095	422.257	234.066	350.893	230.109
10	-15	-20	343.285	144.428	311.958	277.709	439.645	234.633	373.609	230.544
15	-15	-20	366.154	143.846	331.357	278.587	457.517	234.871	397.416	230.914
20	-15	-20	390.134	143.741	352.796	279.52	475.281	235.489	422.202	231.647
25	-15	-20	414.978	143.781	375.325	280.225	492.522	235.823	447.231	232.084
30	-15	-20	440.272	144.159	398.655	281.028	509.447	236.252	472.219	232.743
35	-15	-20	465.694	144.718	422.705	281.754	525.458	236.874	496.63	233.276
40	-15	-20	490.86	145.664	447.352	282.296	540.437	237.281	520.572	234.104
45	-15	-20	515.784	146.697	471.648	283.019	554.565	237.613	543.546	234.567
-50	-10	-20	240.03	149.568	241.152	258.593	299.598	220.269	236.118	215.635
-45	-10	-20	238.119	147.619	237.613	258.596	304.479	220.065	237.105	215.246
-40	-10	-20	238.089	145.655	235.077	258.63	310.526	219.488	239.745	214.459
-35	-10	-20	239.715	144.172	233.994	258.678	317.822	219.354	244.214	214.109
-30	-10	-20	243.182	142.221	234.707	259.174	326.533	219.253	250.319	213.358
-25	-10	-20	248.225	140.267	237.304	259.278	336.412	219.146	258.335	212.998
-20	-10	-20	255.069	138.6	241.425	259.34	347.378	219.035	268.224	212.636
-15	-10	-20	263.526	136.784	247.63	259.735	359.389	218.968	280.105	212.075
-10	-10	-20	274.269	135.015	255.361	259.915	372.297	218.972	293.751	211.853
-5	-10	-20	286.499	133.688	265.161	260.306	386.092	219.026	309.049	211.57
0	-10	-20	301.005	132.294	276.53	260.623	400.352	219.121	325.912	211.415
5	-10	-20	317.092	130.9	290.118	260.862	415.302	219.604	344.156	211.399
10	-10	-20	334.428	129.925	305.231	261.521	430.474	219.807	363.902	211.573
15	-10	-20	353.415	129.291	322.204	261.882	446.069	220	384.883	211.784
20	-10	-20	373.547	128.732	340.982	262.697	461.414	220.5	406.514	211.967
25	-10	-20	395.023	128.444	360.959	263.104	476.611	220.795	429.141	212.579
30	-10	-20	417.006	128.406	382.163	263.882	491.725	221.184	451.577	212.966
35	-10	-20	439.293	128.636	403.799	264.304	506.314	221.762	473.878	213.37
40	-10	-20	461.783	128.985	426.594	265.043	519.858	222.232	495.955	214.203
45	-10	-20	484.491	129.858	449.446	265.382	532.785	222.903	517.69	214.615
50	-10	-20	506.615	130.827	472.008	266.139	544.904	223.311	538.37	215.567
-50	-5	-20	264.008	140	257.842	247.742	316.096	209.465	255.098	202.649
-45	-5	-20	261.033	138.54	252.906	247.685	319.748	209.195	254.91	201.729
-40	-5	-20	259.107	136.57	249.601	247.608	324.616	208.537	255.96	201.296
-35	-5	-20	258.994	134.617	247.272	247.53	330.311	208.339	258.803	200.392
-30	-5	-20	260.505	132.979	246.582	247.463	336.849	208.185	262.916	199.466
-25	-5	-20	263.195	131.061	247.279	247.377	344.721	207.913	269.124	199.116
-20	-5	-20	267.346	129.119	249.551	247.347	353.506	207.751	276.575	198.295
-15	-5	-20	273.316	127.215	253.91	247.309	363.285	207.63	286.069	197.793
-10	-5	-20	280.604	125.614	259.667	247.608	373.916	207.268	296.994	197.107
-5	-5	-20	290.099	123.849	267.08	247.663	385.12	207.24	309.583	196.782
0	-5	-20	300.589	122.381	276.206	247.715	397.094	207.248	323.333	196.408
5	-5	-20	313.21	120.833	287.156	247.846	409.375	207.59	338.943	195.957
10	-5	-20	327.14	119.745	299.51	247.932	422.183	207.711	355.366	195.882
15	-5	-20	342.303	118.679	313.994	248.385	435.264	207.85	373.22	195.868
20	-5	-20	358.599	117.808	330.02	248.721	448.412	208.037	392.202	195.924
25	-5	-20	376.425	116.945	347.381	248.956	461.59	208.268	411.647	196.079
30	-5	-20	395.103	116.744	366.154	249.589	474.664	208.798	431.729	196.313
35	-5	-20	414.239	116.633	385.671	249.932	487.501	209.199	451.83	196.938
40	-5	-20	434.102	116.671	406.235	250.279	499.706	209.39	471.91	197.335
45	-5	-20	454.098	116.965	427.226	250.9	511.62	210.198	491.813	198.097
50	-5	-20	473.845	117.384	448.531	251.273	522.617	210.516	511.368	198.588
-50	0	-20	288.177	133.67	274.72	239.529	333.708	200.674	274.769	192.515
-45	0	-20	283.894	131.745	268.906	238.76	335.861	200.49	273.626	191.542
-40	0	-20	280.721	130.362	264.561	238.642	338.955	200.242	273.295	190.477
-35	0	-20	278.754	128.43	260.841	238.501	343.302	199.555	274.31	189.541
-30	0	-20	277.87	126.442	258.698	238.313	348.184	199.316	276.73	188.571
-25	0	-20	278.508	124.925	257.812	238.176	353.776	199.134	280.6	188.081
-20	0	-20	280.381	123.036	258.602	237.954	360.47	198.845	285.794	187.17
-15	0	-20	283.53	121.195	260.932	237.783	368.081	198.65	292.691	186.275
-10	0	-20	288.176	119.526	264.406	237.346	376.194	198.266	301.183	185.777
-5	0	-20	294.25	117.737	269.801	237.567	384.734	198.188	310.993	184.992
0	0	-20	301.535	115.963	276.422	237.202	394.383	198.091	322.1	184.559
5	0	-20	310.56	114.553	285.019	237.389	404.374	198.081	334.397	184.132
10	0	-20	321.119	112.977	295.11	237.421	414.592	198.082	348.208	183.736
15	0	-20	332.512	111.793	306.462	237.471	425.408	198.182	363.001	183.446
20	0	-20	345.502	110.695	319.975	237.634	436.322	198.268	378.955	183.066
25	0	-20	359.506	109.74	334.543	237.745	447.366	198.696	395.512	183.086
30	0	-20	374.576	108.861	351.016	237.861	458.41	198.891	412.759	183.195
35	0	-20	390.591	108.435	368.266	238.124	469.295	199.167	430.638	183.327
40	0	-20	407.466	107.979	386.386	238.326	479.826	199.383	448.591	183.512
45	0	-20	424.693	107.926	405.355	238.872	490.356	200.088	466.572	184.233
50	0	-20	442.481	108.058	424.698	239.197	500.113	200.326	484.372	184.601
-50	5	-20	312.081	130	292.07	232.648	351.608	194.585	294.837	184.516
-45	5	-20	306.989	128.528	285.558	232.524	352.616	194.284	292.128	183.458
-40	5	-20	301.916	126.634	279.839	231.76	354.232	193.62	290.65	182.439
-35	5	-20	298.614	125.228	274.835	231.582	356.644	193.343	289.998	181.448
-30	5	-20	295.754	123.375	271.614	231.313	359.694	193.158	290.72	180.473
-25	5	-20	294.273	121.848	269.201	231.093	363.569	192.495	292.675	179.491
-20	5	-20	293.658	120.066	268.138	230.459	368.2	192.307	295.768	178.842
-15	5	-20	294.321	118.239	268.412	230.299	373.325	192.131	300.358	177.982
-10	5	-20	296.216	116.319	270.12	230.068	379.238	191.868	306.203	177.08
-5	5	-20	299.272	114.741	273.342	229.838	385.545	191.677	313.253	176.47
0	5	-20	303.489	113.007	277.808	229.643	392.612	191.289	321.462	175.76
5	5	-20	309.244	111.235	283.582	229.413	400.216	191.224	331.17	175.145
10	5	-20	316.231	109.834	291.23	229.266	408.22	191.191	341.704	174.515
15	5	-20	324.37	108.434	300.251	228.971	416.41	191.148	353.557	173.943
20	5	-20	333.647	106.916	310.993	228.913	425.156	191.187	366.572	173.673
25	5	-20	344.421	105.843	323.107	228.919	433.73	191.244	380.421	173.233
30	5	-20	356.22	104.724	336.505	228.936	442.747	191.333	395.187	173.19
35	5	-20	369.09	103.811	351.445	229.029	451.697	191.749	410.28	173.188
40	5	-20	382.509	102.984	367.381	229.195	460.733	191.981	425.751	173.262
45	5	-20	397.167	102.612	384.257	229.322	469.619	192.22	441.741	173.389
50	5	-20	411.894	102.162	401.727	229.439	478.381	192.369	457.726	173.616
-50	10	-20	336	128	309.752	228	369.636	190.537	315.114	178.59
-45	10	-20	329.509	127	302.064	227.633	369.107	190.217	311.559	177.619
-40	10	-20	323.153	125.628	295.583	227.411	369.576	189.593	308.578	176.66
-35	10	-20	318.131	124.373	289.573	226.665	370.524	189.314	306.557	175.679
-30	10	-20	313.602	122.637	284.606	226.432	371.638	189.081	305.425	175.137
-25	10	-20	309.868	121.338	280.72	226.164	373.64	188.393	305.351	174.179
-20	10	-20	307.262	119.823	277.875	225.433	376.204	188.265	306.392	173.198
-15	10	-20	305.389	118.153	276.452	225.26	379.25	188.029	308.579	172.236
-10	10	-20	304.563	116.328	276.249	224.906	382.739	187.715	311.749	171.264
-5	10	-20	304.769	114.707	277.261	224.589	386.797	187.257	316.425	170.583
0	10	-20	306.341	112.985	279.66	224.108	391.664	187.084	322.11	169.759
5	10	-20	308.724	111.241	283.275	223.863	396.741	186.924	328.645	168.876
10	10	-20	312.555	109.712	288.349	223.634	402.45	186.805	336.624	168.331
15	10	-20	317.518	108.067	295.032	223.362	408.439	186.729	345.535	167.664
20	10	-20	323.582	106.631	303.041	223.001	414.695	186.658	355.559	167.014
25	10	-20	330.762	105.054	312.408	222.863	421.427	186.353	366.619	166.634
30	10	-20	339.347	103.861	323.44	222.776	428.351	186.375	378.492	166.234
35	10	-20	348.719	102.666	335.679	222.674	435.297	186.401	390.859	166.042
40	10	-20	359.466	101.607	349.377	222.392	442.39	186.424	404.259	165.931
45	10	-20	371.134	100.641	363.814	222.436	449.597	186.9	417.779	165.578
50	10	-20	383.398	99.799	379.489	222.532	456.718	187.086	431.775	165.634
-50	15	-20	360	129	327.181	225.543	387.799	188.515	336.019	175
-45	15	-20	352.079	128.544	319.143	224.787	386.071	187.691	330.763	174.525
-40	15	-20	344.152	127.519	311.074	224.571	384.828	187.58	326.63	173.567
-35	15	-20	337.724	125.749	303.922	223.769	383.934	187.316	322.741	172.598
-30	15	-20	330.993	124.649	297.76	223.588	383.79	187.128	319.878	171.635
-25	15	-20	325.733	123.395	292.622	223.263	383.836	186.462	318.386	170.674
-20	15	-20	320.711	122.141	288.474	222.6	384.562	186.307	317.412	170.121
-15	15	-20	316.663	120.372	284.859	222.318	385.633	186.049	317.343	169.17
-10	15	-20	313.557	119.04	282.717	221.942	386.901	185.427	318.291	168.216
-5	15	-20	311.211	117.269	281.701	221.321	388.827	185.288	320.263	167.254
0	15	-20	309.7	115.701	282.137	221.052	391.516	185.05	323.303	166.301
5	15	-20	309.422	114	283.458	220.699	394.385	184.828	327.369	165.658
10	15	-20	310.26	112.266	286.316	220.387	397.645	184.353	332.45	164.766
15	15	-20	311.791	110.704	290.421	219.879	401.418	184.312	338.636	163.996
20	15	-20	314.764	109.033	296.121	219.609	405.483	184.207	345.724	163.223
25	15	-20	319.115	107.321	303.025	219.116	409.772	184.047	353.783	162.705
30	15	-20	324.304	105.953	311.365	218.92	414.58	184.002	362.874	162.173
35	15	-20	330.579	104.334	321.279	218.764	419.59	183.937	372.832	161.434
40	15	-20	338.215	103.065	332.313	218.38	424.767	183.866	383.688	161.28
45	15	-20	346.67	101.821	344.588	218.343	430.481	183.534	394.862	161.131
50	15	-20	356.409	100.406	357.856	218.356	435.887	183.497	406.822	160.619
-50	20	-20	383.507	133	345.096	224.592	405.931	187.806	356.233	173.757
-45	20	-20	374.113	132	336.008	224	403.098	187.663	350.084	173.511
-40	20	-20	365.11	131	326.872	223.654	400.599	187.569	344.138	172.559
-35	20	-20	356.83	129.743	318.755	223.446	398.163	187.365	339.111	171.621
-30	20	-20	348.678	128.685	311.104	222.646	396.115	187.185	334.927	170.708
-25	20	-20	341.113	127.647	304.686	222.408	394.633	186.545	331.392	170.209
-20	20	-20	334.494	126.516	298.716	221.653	393.498	186.345	328.471	169.272
-15	20	-20	327.932	125.3	293.739	221.381	392.523	186.206	326.346	168.338
-10	20	-20	322.654	123.918	289.706	221.082	391.757	185.892	324.819	167.344
-5	20	-20	317.737	122.31	286.754	220.363	391.672	185.362	324.688	166.383
0	20	-20	313.79	120.805	284.872	220.095	391.813	185.163	325.33	165.413
5	20	-20	310.756	119.184	284.442	219.683	392.624	184.899	326.742	164.786
10	20	-20	308.703	117.358	284.809	219.144	393.683	184.366	329.323	163.921
15	20	-20	307.644	115.834	286.713	218.725	395.295	184.229	332.698	163.047
20	20	-20	307.631	114.167	289.786	218.473	397.248	184.049	337.299	162.22
25	20	-20	308.691	112.326	294.504	217.912	399.454	183.806	342.64	161.332
30	20	-20	310.793	110.811	300.437	217.639	402.207	183.386	349.166	160.477
35	20	-20	314.312	109.089	307.734	217.211	405.18	183.281	356.42	160.191
40	20	-20	318.722	107.35	316.545	216.981	408.605	183.204	364.597	159.376
45	20	-20	324.575	105.995	326.544	216.517	411.922	183.03	373.636	159.133
50	20	-20	331.407	104.35	337.698	216.417	416.109	182.499	383.417	158.481
-45	25	-20	395.553	138	352.672	225	420.055	189.577	369.105	174
-40	25	-20	385.515	137	342.804	224.648	416.051	189.532	362.09	173.583
-35	25	-20	375.192	136	333.593	224.508	412.093	189.258	355.831	172.716
-30	25	-20	366.028	135.425	324.693	223.662	408.708	188.682	349.766	172.314
-25	25	-20	356.704	134.394	316.648	223.519	405.552	188.601	344.149	171.459
-20	25	-20	347.779	133.315	309.101	222.663	402.519	188.428	339.642	170.572
-15	25	-20	339.621	132.194	302.763	222.434	399.603	188.234	335.608	169.626
-10	25	-20	331.83	130.615	296.867	222.132	396.844	187.577	331.987	168.676
-5	25	-20	324.762	129.351	292.507	221.424	394.788	187.408	329.679	168.174
0	25	-20	318.61	128.101	288.621	221.113	392.875	187.229	327.78	167.201
5	25	-20	312.886	126.389	285.85	220.405	391.642	186.913	326.837	166.27
10	25	-20	308.34	124.924	284.436	220.149	390.641	186.367	326.812	165.287
15	25	-20	304.504	123.259	283.848	219.743	389.855	186.191	327.789	164.347
20	25	-20	301.676	121.379	284.798	219.189	389.738	185.876	329.689	163.395
25	25	-20	299.785	119.874	287.216	218.791	389.855	185.393	332.606	162.5
30	25	-20	299.284	118.113	290.649	218.272	390.627	185.222	336.482	161.94
35	25	-20	299.677	116.291	295.6	217.984	391.639	184.936	340.89	161.165
40	25	-20	301.396	114.39	301.778	217.421	392.971	184.399	346.714	160.305
45	25	-20	304.265	112.51	309.59	217.271	394.95	184.286	353.582	159.493
50	25	-20	308.309	111.146	318.581	217.132	397.558	183.663	360.906	158.716
-40	30	-20	405.631	144.746	358.134	227	431.682	192.749	379.87	176.628
-35	30	-20	394.052	144	348.15	226.776	426.116	192.653	372.066	175.72
-30	30	-20	382.834	143.583	338.062	226.579	421.074	192.588	364.648	175.536
-25	30	-20	371.704	142.589	328.801	225.789	416.113	192.4	357.682	174.646
-20	30	-20	361.081	141.634	319.939	225.646	411.565	192.283	350.901	173.758
-15	30	-20	350.837	140.623	312.01	225.365	406.758	191.675	344.938	173.34
-10	30	-20	341.541	139.589	304.736	224.634	402.63	191.485	339.727	172.489
-5	30	-20	332.29	138.41	298.336	224.427	398.6	191.327	334.913	171.581
0	30	-20	323.689	137.204	292.651	223.635	394.699	191.137	330.895	170.603
5	30	-20	315.73	135.505	287.918	223.386	391.502	190.476	327.812	169.647
10	30	-20	308.699	134.264	284.572	223.071	388.481	190.295	325.642	169.11
15	30	-20	302.416	132.463	281.908	222.395	385.683	189.976	323.843	168.164
20	30	-20	297.119	131.039	280.736	222.12	383.515	189.393	323.58	167.209
25	30	-20	292.613	129.244	280.696	221.403	381.683	189.193	323.722	166.259
30	30	-20	289.323	127.393	281.826	221.194	380.362	188.503	324.885	165.33
35	30	-20	286.842	125.455	284.611	220.854	379.599	188.316	327.38	164.362
40	30	-20	285.743	123.537	288.602	220.315	378.876	187.974	330.645	163.452
45	30	-20	285.846	122.084	293.823	220.123	379.358	187.37	334.816	162.583
50	30	-20	287.504	120.199	300.737	219.587	379.78	187.188	339.976	161.677
-35	35	-20	411.527	154	362.09	231	440.12	197.799	388.049	180.883
-30	35	-20	399.082	153	351.228	230.759	433.71	197.745	379.1	180.556
-25	35	-20	386.763	152.651	340.717	230.565	426.888	197.673	370.696	179.756
-20	35	-20	374.235	151.762	330.717	229.848	420.627	197.57	362.567	179.516
-15	35	-20	362.536	151.346	321.123	229.644	414.528	197.399	354.73	178.592
-10	35	-20	350.801	150.311	312.532	229.518	408.543	197.238	347.609	177.692
-5	35	-20	339.744	149.233	304.541	228.673	402.634	196.63	340.839	177.295
0	35	-20	329.329	147.698	296.884	228.489	396.858	196.382	334.855	176.368
5	35	-20	319.402	146.558	290.657	228.185	391.678	196.232	329.645	175.453
10	35	-20	309.85	145.335	285.124	227.47	386.746	195.499	324.819	174.512
15	35	-20	301.323	143.626	280.767	227.244	382.283	195.328	321.285	173.548
20	35	-20	293.612	142.293	277.599	226.594	377.842	195.026	318.481	172.608
25	35	-20	286.625	140.482	275.395	226.327	374.541	194.379	316.012	171.643
30	35	-20	280.69	138.64	274.485	226.038	370.899	194.181	314.879	170.639
35	35	-20	275.76	137.177	274.775	225.404	368.522	193.461	314.8	169.66
40	35	-20	272.256	135.303	276.634	225.201	366.08	193.219	315.71	168.673
45	35	-20	269.645	133.315	279.739	224.603	364.588	192.466	317.665	167.694
50	35	-20	268.569	131.354	284.487	224.426	363.587	192.23	320.672	166.717
-30	40	-20	415.036	165	364.194	236.741	445.767	204.687	393.155	187
-25	40	-20	401.069	164	352.669	236.555	437.846	204.65	383.747	186.714
-20	40	-20	387.085	163.644	341.116	236	429.743	204.543	373.704	186.51
-15	40	-20	373.746	162.755	330.649	235.649	422.118	204.364	364.141	185.634
-10	40	-20	360.593	162.441	320.149	235.536	414.551	203.728	355.631	184.838
-5	40	-20	347.627	161.406	310.821	234.759	406.78	203.639	346.856	184.527
0	40	-20	335.096	160.381	301.774	234.59	399.65	203.419	339.063	183.593
5	40	-20	322.946	159.275	293.708	234.394	392.646	203.229	331.768	182.659
10	40	-20	311.735	157.663	286.59	233.654	385.838	202.545	324.933	181.731
15	40	-20	300.863	156.5	280.473	233.454	379.67	202.315	319.105	181.252
20	40	-20	290.944	155.226	274.884	233.234	373.644	201.648	313.941	180.308
25	40	-20	281.868	153.422	270.779	232.587	367.948	201.365	309.799	179.337
30	40	-20	273.706	151.653	267.835	232.364	362.953	200.696	306.544	178.396
35	40	-20	266.581	150.272	266.489	232.135	358.669	200.386	303.874	177.36
40	40	-20	260.457	148.386	265.783	231.581	354.667	199.679	302.691	176.401
45	40	-20	255.484	146.458	266.827	231.344	351.502	199.413	302.503	175.405
50	40	-20	251.696	144.585	269.58	231.181	348.623	198.651	302.917	174.4
-25	45	-20	415.045	177	364.184	243.74	448.229	212.758	396.11	195
-20	45	-20	400.006	177	351.825	243.599	439.054	212.659	385.03	194.671
-15	45	-20	385	176	340.017	243	429.735	212.574	374.089	194
-10	45	-20	370.036	175.606	328.225	242.754	420.709	212.441	363.599	193.652
-5	45	-20	355.587	174.653	317.123	242.583	411.789	211.777	353.57	192.845
0	45	-20	341.112	173.7	307.024	242.437	402.7	211.642	343.666	192.55
5	45	-20	327.651	172.693	297.554	241.699	394.08	211.461	334.628	191.641
10	45	-20	314.115	171.653	288.561	241.578	385.827	210.764	325.878	190.739
15	45	-20	301.727	170.577	280.585	241.402	377.718	210.537	318.077	190.306
20	45	-20	289.719	169.361	273.599	240.708	369.939	210.319	310.87	189.357
25	45	-20	278.61	167.696	267.579	240.594	362.799	209.644	304.662	188.533
30	45	-20	267.95	166.435	262.596	240.437	355.889	209.335	298.837	187.549
35	45	-20	258.653	164.66	258.854	240.273	349.743	208.645	294.59	186.564
40	45	-20	250.272	163.337	256.584	239.653	344.109	208.328	290.8	185.574
45	45	-20	242.789	161.492	255.615	239.58	339.092	207.64	288.14	184.582
50	45	-20	236.767	159.612	255.877	239.482	334.861	207.309	287.063	183.582
-10	50	-20	379.156	190	336.078	251.633	427.19	221.765	371.641	203.794
-5	50	-20	363.132	189.58	324.036	251.549	416.803	221.648	360.037	203.527
0	50	-20	347.769	188.684	312.103	251	406.146	221.519	348.641	202.63
5	50	-20	332.548	187.798	301.195	250.765	396.175	220.793	337.822	201.902
10	50	-20	317.237	186.769	290.861	250.648	386.09	220.618	327.648	201.532
15	50	-20	302.91	185.711	281.104	250.546	376.667	220.387	317.698	200.605
20	50	-20	289.111	184.637	272.672	250.391	367.133	219.686	308.831	199.725
25	50	-20	275.991	183.584	264.855	249.764	358.679	219.421	300.685	198.784
30	50	-20	263.775	182.378	258.081	249.671	350.504	218.726	292.873	198.378
35	50	-20	252.562	180.666	252.75	249.613	342.563	218.501	286.112	197.448
40	50	-20	241.753	179.527	248.619	249.573	335.068	217.733	280.766	196.54
45	50	-20	232.546	177.662	245.66	249.54	328.695	217.508	276.091	195.548
50	50	-20	223.981	176.405	243.869	249.521	322.758	216.758	272.719	194.57
-35	-50	-15	135	335	175.728	417.503	269.678	394.902	182.871	415.26
-30	-50	-15	157.714	338.594	188.133	421.542	293.72	397.274	204.702	419.414
-25	-50	-15	183.691	341.524	203.787	425.588	320.179	399.92	229.731	423.752
-20	-50	-15	214.593	344.335	222.564	429.623	348.209	402.051	257.874	427.637
-15	-50	-15	248.754	347.078	243.711	433.607	377.585	403.883	289.384	431.115
-10	-50	-15	287.108	349.368	267.873	437.435	408.266	405.498	323.251	434.216
-5	-50	-15	328.009	351.89	294.685	441.112	439.353	406.539	358.816	436.916
0	-50	-15	371.211	353.873	323.712	444.177	470.574	407.088	396.556	439.022
5	-50	-15	415.778	355.303	354.708	446.578	501.55	407.21	434.709	440.61
10	-50	-15	461.362	356.392	386.911	449.062	531.544	407.1	472.928	441.26
15	-50	-15	506.512	357.325	420.552	450.532	559.839	406.389	510.916	441.46
20	-50	-15	550.547	357.578	454.101	451.542	586.68	405.53	547.944	441.135
25	-50	-15	592.11	357.558	487.822	451.682	611.289	403.83	583.179	439.711
30	-50	-15	631.285	356.827	520.531	451.598	633.544	402	615.526	438
-40	-45	-15	128	297	170.676	386.559	252.431	363.416	169.481	378.154
-35	-45	-15	144.562	298.702	179.185	389.788	272.648	365.933	185.99	381.56
-30	-45	-15	165.034	300.543	190.696	393.573	295.388	368.061	206.533	385.087
-25	-45	-15	189.211	302.439	204.916	397.259	320.171	370.002	229.834	388.544
-20	-45	-15	217.349	304.214	222.417	400.579	346.535	371.786	256.636	391.596
-15	-45	-15	249.148	306.09	242.46	404.138	374.479	373.498	286.259	394.586
-10	-45	-15	284.251	307.735	264.896	407.254	403.555	374.686	318.287	397.105
-5	-45	-15	322.252	309.473	290.423	410.245	433.332	375.696	352.453	399.518
0	-45	-15	362.493	310.837	317.78	413.048	463.232	376.49	388.291	401.472
5	-45	-15	404.479	312.387	347.563	415.27	492.768	376.764	425.184	402.831
10	-45	-15	447.413	313.281	378.616	417.295	521.687	376.898	462.277	403.853
15	-45	-15	490.307	314.282	410.682	419.091	549.517	376.718	498.937	404.268
20	-45	-15	532.35	315.144	443.517	420.186	575.579	376.091	534.901	404.268
25	-45	-15	572.763	315.398	476.079	420.595	599.757	375.229	569.622	403.576
30	-45	-15	610.722	315.567	508.142	420.633	622.022	373.646	602.044	402.579
35	-45	-15	646.052	315.565	539.316	420.611	641.274	372.632	631.535	401
-45	-40	-15	130.514	263	172.073	358	241.793	334.234	163.638	343.557
-40	-40	-15	142.004	263.528	177.066	360.666	258.567	336.081	175.884	346.265
-35	-40	-15	156.577	263.767	184.708	363.587	277.43	337.858	191.631	348.97
-30	-40	-15	174.706	264.618	194.827	366.541	298.501	339.575	210.448	351.333
-25	-40	-15	196.712	265.973	207.887	369.338	321.525	341.017	232.233	354.065
-20	-40	-15	222.24	266.789	223.734	372.228	346.387	342.588	256.788	356.568
-15	-40	-15	251.154	267.689	242.297	375.08	372.518	343.828	284.436	358.838
-10	-40	-15	283.104	268.609	263.356	377.394	399.704	345.06	314.497	360.987
-5	-40	-15	317.955	269.619	286.74	380.176	427.692	345.816	346.668	362.882
0	-40	-15	355.021	270.637	312.654	382.32	456.119	346.597	380.524	364.594
5	-40	-15	393.858	271.651	340.504	384.644	484.167	346.976	415.443	365.9
10	-40	-15	433.463	272.681	369.777	386.288	511.583	347.442	451.077	366.905
15	-40	-15	473.494	273.674	400.59	388.077	538.207	347.523	486.424	367.664
20	-40	-15	513.269	274.603	431.742	389.198	563.323	347.185	520.918	368.072
25	-40	-15	551.626	275.259	463.527	390.09	586.655	346.914	554.594	368.012
30	-40	-15	588.294	276.111	494.716	390.319	608.092	346.158	586.372	367.425
35	-40	-15	622.541	276.555	525.084	390.517	627.58	345.505	615.7	366.58
40	-40	-15	653.827	276.767	554.235	389.735	644.176	344	642.278	365.646
-45	-35	-15	147.519	233	181.103	334.652	250.889	309.215	173.788	314.576
-40	-35	-15	157.62	233.487	185.141	336.661	266.551	310.313	184.94	316.409
-35	-35	-15	170.64	233.147	191.861	338.718	283.773	311.756	199.287	318.268
-30	-35	-15	186.7	233.124	200.859	341.267	303.292	312.971	216.3	320.147
-25	-35	-15	206.301	233.114	212.58	343.319	324.468	314.385	236.259	322.027
-20	-35	-15	229.134	233.155	226.699	345.437	347.412	315.46	258.814	323.815
-15	-35	-15	254.623	233.461	243.389	347.934	371.545	316.495	284.353	325.629
-10	-35	-15	283.461	233.66	262.629	349.995	397.087	317.361	312.192	327.055
-5	-35	-15	315.025	233.881	284.318	352.019	423.105	318.166	342.131	328.668
0	-35	-15	348.412	234.528	308.215	353.943	449.323	318.725	373.538	330.01
5	-35	-15	383.884	235.175	333.826	355.758	475.471	319.337	406.328	331.317
10	-35	-15	420.225	235.873	361.523	357.232	501.403	319.674	439.7	332.38
15	-35	-15	457.228	236.813	390.353	358.736	526.542	319.886	473.348	332.991
20	-35	-15	494.067	237.746	419.834	359.878	550.445	320.061	506.502	333.596
25	-35	-15	530.155	238.733	449.891	360.843	572.723	320.005	538.616	333.905
30	-35	-15	564.687	239.75	479.904	361.304	593.608	319.497	568.989	333.966
35	-35	-15	597.379	240.828	509.66	361.562	612.162	319.326	597.805	333.553
40	-35	-15	627.601	241.588	537.915	361.597	628.898	318.633	624.153	333.393
-50	-30	-15	161	208	191.123	311.646	250.464	285.294	178.896	286.668
-45	-30	-15	167	207	192.163	313.333	261.909	286.171	186.088	287.648
-40	-30	-15	175.083	206.395	195.557	314.584	275.788	287.033	195.834	289.079
-35	-30	-15	186.561	205.415	200.714	316.243	291.735	287.801	208.672	290.131
-30	-30	-15	200.523	204.873	208.523	317.604	309.442	288.685	223.817	291.2
-25	-30	-15	217.498	204.177	218.561	319.326	328.7	289.558	242.099	292.281
-20	-30	-15	237.39	203.66	230.786	321.144	349.585	290.419	262.523	293.654
-15	-30	-15	260.177	203.037	245.713	322.716	372.012	291.152	285.547	294.786
-10	-30	-15	285.414	202.833	263.214	324.124	395.136	291.771	311.135	295.876
-5	-30	-15	313.257	202.734	282.603	325.813	418.666	292.515	338.382	296.918
0	-30	-15	343.248	202.758	304.415	327.147	443.168	293.147	367.412	297.962
5	-30	-15	375.003	203.091	328.22	328.828	467.337	293.62	397.591	298.945
10	-30	-15	407.828	203.565	353.502	330.162	491.34	294.155	428.66	299.894
15	-30	-15	441.21	204.253	380.324	331.288	514.643	294.513	460.246	300.765
20	-30	-15	474.964	204.887	407.817	332.332	537.174	294.718	491.363	301.274
25	-30	-15	508.242	205.935	436.359	333.3	558.297	294.91	521.694	301.948
30	-30	-15	540.482	207.049	464.743	334.142	577.766	295.053	550.821	302.205
35	-30	-15	571.349	208.29	492.924	334.446	595.839	295.117	578.699	302.357
40	-30	-15	599.966	209.821	520.563	334.61	611.897	294.655	604.169	302.461
-50	-25	-15	182.676	185.721	204.113	292.593	263.764	264.605	193.841	263.285
-45	-25	-15	187.121	184.517	204.594	293.557	274.604	265.256	199.972	263.588
-40	-25	-15	194.096	183.143	206.662	294.541	286.805	265.876	208.724	264.169
-35	-25	-15	203.607	181.48	210.715	295.438	301.209	266.212	219.779	264.411
-30	-25	-15	215.619	180.339	216.895	296.449	317.145	266.777	233.351	265.163
-25	-25	-15	230.167	179.267	225.601	297.493	334.346	267.444	249.304	265.813
-20	-25	-15	247.209	178.233	236.334	298.884	353.235	267.833	267.565	266.533
-15	-25	-15	266.904	177.527	249.402	299.864	373.193	268.418	288.348	266.992
-10	-25	-15	288.91	176.718	264.576	300.81	394.104	268.835	311.213	267.767
-5	-25	-15	313.062	176.151	282.194	301.845	415.463	269.461	335.974	268.465
0	-25	-15	339.169	175.769	301.456	303.162	437.46	269.888	362.22	269.213
5	-25	-15	367.072	175.692	323.054	304.291	459.508	270.507	389.57	269.857
10	-25	-15	396.125	175.779	346.109	305.486	481.472	270.856	418.299	270.695
15	-25	-15	426.096	176.23	370.476	306.696	502.758	271.466	447.229	271.528
20	-25	-15	456.305	176.765	396.203	307.649	523.621	271.75	476.233	272.083
25	-25	-15	486.451	177.726	422.484	308.313	543.361	272.143	504.624	272.743
30	-25	-15	516.235	178.742	449.235	309.15	561.701	272.311	532.285	273.24
35	-25	-15	544.768	179.978	475.752	309.441	578.689	272.748	558.636	273.538
40	-25	-15	571.891	181.33	501.893	310.24	593.91	273.074	583.116	274.229
-50	-20	-15	205.534	166.54	218.697	275.529	278.749	246.556	210.643	241.662
-45	-20	-15	209.04	164.62	217.909	275.693	287.887	246.878	215.676	241.638
-40	-20	-15	214.505	163.285	218.904	276.459	299.192	247.036	222.825	241.618
-35	-20	-15	221.824	161.395	221.836	277.13	311.541	247.159	232.473	241.998
-30	-20	-15	231.689	160.126	226.847	277.431	325.548	247.271	244.156	242.016
-25	-20	-15	243.653	158.628	233.759	278.261	341.124	247.662	257.813	242.102
-20	-20	-15	258.077	157.1	242.789	278.916	357.511	247.91	274.17	242.181
-15	-20	-15	274.417	155.894	254.168	279.583	375.317	248.322	292.294	242.571
-10	-20	-15	293.217	154.812	267.305	279.966	393.696	248.661	312.445	242.684
-5	-20	-15	313.982	153.853	282.412	280.76	413.033	248.896	334.408	242.825
0	-20	-15	336.258	153.31	299.427	281.59	432.469	249.504	357.889	243.369
5	-20	-15	360.265	152.765	318.359	282.403	452.37	249.878	382.404	243.797
10	-20	-15	385.441	152.654	339.066	283.328	472.17	250.405	408.238	244.621
15	-20	-15	411.873	152.737	361.125	283.993	491.408	250.793	434.447	245.082
20	-20	-15	438.411	152.913	384.426	285.028	510.265	251.186	461.153	245.853
25	-20	-15	465.364	153.726	408.6	285.895	528.264	251.732	487.347	246.322
30	-20	-15	492.182	154.637	433.354	286.367	544.9	252.147	512.774	247.126
35	-20	-15	518.332	155.747	458.238	287.187	560.818	252.387	537.656	247.506
40	-20	-15	543.446	157.036	482.819	287.486	575.502	253.088	560.884	248.336
45	-20	-15	566.93	158.367	506.895	288.244	588.609	253.334	582.837	249.147
-50	-15	-15	229.512	150.567	234.071	260.509	294.679	230.576	228.641	223.382
-45	-15	-15	231.135	148.599	232.629	260.526	302.736	230.459	232.557	222.635
-40	-15	-15	235.099	146.664	232.641	260.565	312.324	230.42	238.55	222.356
-35	-15	-15	240.824	145.212	234.481	260.625	323.212	230.657	246.232	222.165
-30	-15	-15	248.544	143.322	237.693	261.168	335.29	230.68	255.842	221.858
-25	-15	-15	258.234	141.763	243.219	261.32	348.48	230.726	267.707	221.352
-20	-15	-15	269.577	140.082	250.377	261.703	363.09	230.791	281.543	221.263
-15	-15	-15	283.201	138.697	259.774	261.841	378.347	230.901	297.314	221.043
-10	-15	-15	298.379	137.393	270.805	261.977	394.4	230.993	314.984	220.922
-5	-15	-15	315.504	135.984	283.475	262.586	411.219	231.477	333.95	221.083
0	-15	-15	334.338	135.262	298.259	262.846	428.344	231.82	354.34	221.189
5	-15	-15	354.477	134.553	314.495	263.497	445.6	231.98	376.058	221.402
10	-15	-15	376.202	133.901	332.48	264.134	463.07	232.581	398.889	221.784
15	-15	-15	398.496	133.821	352.146	264.7	480.231	232.887	422.355	222.443
20	-15	-15	421.861	133.845	373.147	265.507	496.764	233.505	446.316	222.87
25	-15	-15	445.262	134.238	395.144	266.064	513.193	233.873	470.19	223.306
30	-15	-15	469.062	134.784	417.495	266.75	528.577	234.288	493.643	224.17
35	-15	-15	492.293	135.731	440.454	267.252	542.831	234.935	516.502	224.873
40	-15	-15	514.885	136.808	463.489	267.909	556.442	235.346	538.468	225.456
45	-15	-15	536.836	138.108	486.281	268.304	568.408	235.668	558.899	226.305
50	-15	-15	557.756	139.373	508.624	268.607	579.14	236.389	578.143	226.7
-50	-10	-15	253.857	137.686	250.598	247.371	311.648	217.219	247.7	207.314
-45	-10	-15	254.765	135.681	247.856	247.255	318.539	217.058	250.339	206.498
-40	-10	-15	256.822	134.229	246.773	246.695	326.357	216.491	254.76	205.637
-35	-10	-15	260.663	132.253	247.565	246.677	335.412	216.366	260.811	205.236
-30	-10	-15	266.292	130.339	249.514	247.073	345.646	216.311	268.78	204.434
-25	-10	-15	273.339	128.684	253.265	246.977	356.694	216.262	278.556	204.18
-20	-10	-15	282.178	126.903	258.877	246.939	369.189	216.236	290.158	203.712
-15	-10	-15	292.422	125.141	266.039	246.866	382.194	216.236	303.289	203.11
-10	-10	-15	304.497	123.836	274.903	246.908	396.006	216.523	318.166	202.859
-5	-10	-15	318.311	122.584	285.585	246.899	410.119	216.678	334.5	202.577
0	-10	-15	333.447	121.418	297.764	247.293	424.602	216.8	351.922	202.448
5	-10	-15	350.151	120.437	311.452	247.507	439.5	216.965	370.378	202.471
10	-10	-15	367.915	119.75	327.058	247.762	454.437	217.224	390.191	202.679
15	-10	-15	386.417	119.24	343.986	248.259	469.4	217.806	410.911	202.864
20	-10	-15	406.075	118.868	362.299	248.696	484.122	218.145	432.076	203.447
25	-10	-15	426.085	118.872	381.563	249.008	498.32	218.722	453.324	203.844
30	-10	-15	446.372	119.024	402.097	249.655	511.756	219.141	474.474	204.286
35	-10	-15	466.75	119.789	422.7	250.1	524.752	219.76	495.298	205.071
40	-10	-15	487.289	120.615	443.791	250.395	536.753	220.242	515.437	205.494
45	-10	-15	506.86	121.357	464.832	251.109	547.839	220.61	534.73	206.364
50	-10	-15	526.025	122.471	485.814	251.378	557.798	221.326	552.815	207.297
-50	-5	-15	278.516	128	267.148	236.508	328.918	205.684	267.11	193.631
-45	-5	-15	278.024	126.511	264.057	235.715	334.622	205.464	268.706	192.661
-40	-5	-15	278.661	124.411	261.81	235.611	340.859	205.32	271.767	192.188
-35	-5	-15	280.648	122.482	260.951	235.376	348.426	205.167	276.46	191.292
-30	-5	-15	283.833	120.949	261.693	235.251	356.637	204.926	282.529	190.387
-25	-5	-15	288.682	119.129	263.735	235.104	365.723	204.744	290.227	189.878
-20	-5	-15	295.072	117.27	267.611	234.852	376.035	204.649	299.297	189.146
-15	-5	-15	302.404	115.794	272.936	234.666	386.481	204.617	310.073	188.631
-10	-5	-15	311.406	114.084	279.73	234.576	398.017	204.598	322.172	187.982
-5	-5	-15	321.616	112.737	288.047	234.443	409.516	204.672	335.657	187.684
0	-5	-15	333.426	111.548	297.903	234.327	421.697	204.728	350.194	187.33
5	-5	-15	346.382	110.401	309.178	234.369	434.302	204.842	365.997	186.921
10	-5	-15	360.442	109.476	322.11	234.466	446.627	204.993	382.45	186.908
15	-5	-15	375.507	108.719	336.275	234.626	459.279	205.241	400.165	186.933
20	-5	-15	391.451	107.992	352.14	234.778	471.536	205.777	418.411	187.074
25	-5	-15	408.149	107.833	369.069	234.935	483.73	206.127	437.101	187.615
30	-5	-15	425.289	107.8	386.644	235.218	495.646	206.66	455.694	187.94
35	-5	-15	442.611	107.867	405.421	235.737	506.744	207.136	474.368	188.34
40	-5	-15	460.323	108.173	424.514	236.117	517.571	207.385	492.545	189.099
45	-5	-15	477.701	108.891	443.713	236.328	527.544	208.2	510.228	189.571
50	-5	-15	494.807	109.766	462.966	236.645	536.609	208.574	527.034	190.416
-50	0	-15	303.295	121.585	284.902	227.575	347.09	197.194	287.585	182.662
-45	0	-15	301.174	119.578	280.664	226.72	351.413	196.606	287.936	181.717
-40	0	-15	300.632	117.683	277.556	226.582	355.902	196.334	289.634	181.187
-35	0	-15	300.718	116.308	275.459	226.292	361.742	196.173	292.615	180.247
-30	0	-15	301.857	114.428	274.621	225.65	368.313	195.925	296.682	179.274
-25	0	-15	304.385	113.022	274.885	225.383	375.391	195.397	302.288	178.368
-20	0	-15	307.765	111.252	277.126	225.173	383.231	195.289	309.223	177.797
-15	0	-15	312.671	109.729	280.327	224.876	391.511	195.227	317.288	176.983
-10	0	-15	318.626	108.063	285.062	224.626	400.38	195.161	326.597	176.493
-5	0	-15	325.685	106.681	291.09	224.19	409.605	195.161	337.571	175.881
0	0	-15	334.264	105.112	298.434	223.986	419.519	195.151	349.205	175.385
5	0	-15	343.632	103.938	307.43	223.892	429.456	195.227	362.084	174.851
10	0	-15	354.34	102.862	317.911	223.801	439.536	195.302	375.573	174.726
15	0	-15	365.648	101.881	329.357	223.759	449.707	195.734	390.377	174.585
20	0	-15	378.295	101.005	342.468	223.776	460.112	195.971	405.584	174.542
25	0	-15	391.386	100.612	356.987	223.782	469.841	196.211	421.485	174.616
30	0	-15	405.358	100.011	372.36	223.878	479.703	196.692	437.593	174.76
35	0	-15	419.581	99.859	388.469	224.04	489.321	197.1	453.703	175.116
40	0	-15	434.424	99.869	405.447	224.257	498.436	197.338	469.802	175.382
45	0	-15	449.48	100.052	422.696	224.371	506.759	198.005	485.73	176.13
50	0	-15	463.989	100.314	440.542	224.617	514.847	198.334	501.106	176.567
-50	5	-15	328.262	117.592	302.807	220.669	365.576	190.535	308.08	174.576
-45	5	-15	324.807	115.688	297.616	220.402	368.087	190.233	307.551	173.598
-40	5	-15	322.142	114.542	293.089	219.648	371.613	189.619	307.69	172.624
-35	5	-15	320.651	113.139	289.787	219.353	375.616	189.368	308.835	171.636
-30	5	-15	319.794	111.377	287.622	218.633	379.85	189.239	311.046	171.07
-25	5	-15	319.837	110.025	286.594	218.337	385.279	189.101	314.666	170.159
-20	5	-15	321.249	108.311	286.673	218.045	390.767	188.857	319.423	169.217
-15	5	-15	323.283	106.862	288.211	217.338	397.13	188.692	325.193	168.307
-10	5	-15	326.368	105.242	290.945	217.082	403.548	188.327	332.105	167.781
-5	5	-15	330.465	103.834	294.816	216.774	410.541	188.291	340.049	167.018
0	5	-15	335.648	102.522	300	216.5	417.711	188.261	349.068	166.597
5	5	-15	341.754	100.997	306.394	215.971	425.466	188.273	358.693	165.903
10	5	-15	349.186	99.817	314.246	215.817	433.293	188.304	369.554	165.625
15	5	-15	357.27	98.714	323.319	215.663	440.84	188.657	381.391	165.051
20	5	-15	366.306	97.772	333.916	215.447	449.147	188.768	393.708	164.876
25	5	-15	376.225	96.807	345.485	215.114	456.753	188.933	406.723	164.79
30	5	-15	386.693	96.019	358.441	215.09	464.683	189.194	420.345	164.837
35	5	-15	398.153	95.61	372.343	215.151	472.348	189.351	433.823	164.986
40	5	-15	409.766	94.983	386.804	215.205	479.695	189.475	447.77	165.179
45	5	-15	422.324	94.833	402.366	215.312	486.743	190.196	461.798	165.368
50	5	-15	434.793	94.779	417.941	215.393	493.55	190.42	475.61	165.631
-50	10	-15	352.523	116	320.284	215.879	383.864	185.744	328.938	168.645
-45	10	-15	348.186	114.707	314.579	215.579	385.546	185.628	326.927	167.693
-40	10	-15	343.88	113.627	309.063	214.749	386.972	185.423	325.754	166.704
-35	10	-15	340.172	112.386	304.677	214.563	389.572	185.277	325.653	166.243
-30	10	-15	337.663	111.211	300.81	214.185	392.097	185.124	325.881	165.305
-25	10	-15	335.651	109.511	298.401	213.465	395.535	184.885	327.631	164.344
-20	10	-15	334.488	108.311	296.741	213.122	398.79	184.375	329.855	163.397
-15	10	-15	333.796	106.963	296.329	212.39	402.766	184.295	333.359	162.817
-10	10	-15	334.404	105.352	297.095	212.111	407.299	184.222	337.675	161.997
-5	10	-15	335.615	104.047	298.857	211.713	411.746	184.079	343.126	161.166
0	10	-15	337.682	102.664	301.589	211.071	416.712	184.019	349.311	160.625
5	10	-15	340.737	101.212	305.753	210.737	422.149	183.959	356.436	159.89
10	10	-15	344.756	99.908	311.35	210.418	427.487	183.963	364.449	159.488
15	10	-15	349.698	98.696	318.142	209.926	432.833	183.967	373.35	158.831
20	10	-15	355.485	97.313	326.021	209.705	438.713	184.014	382.767	158.283
25	10	-15	362.264	96.25	335.137	209.226	444.448	184.099	393.232	158.155
30	10	-15	369.55	95.262	345.457	209.062	450.381	184.249	403.758	157.957
35	10	-15	377.758	94.298	356.776	208.935	455.8	184.304	414.955	157.509
40	10	-15	386.74	93.72	369.313	208.925	461.676	184.386	426.687	157.562
45	10	-15	396.511	92.994	382.48	208.902	466.96	184.492	438.587	157.643
50	10	-15	406.687	92.343	396.51	208.624	472.577	184.659	450.588	158.169
-50	15	-15	376.551	117	338.667	213.539	402.59	183.657	350.07	165.509
-45	15	-15	370.533	116.543	331.766	212.738	402.618	183.576	346.677	164.551
-40	15	-15	365.044	115.543	324.865	212.535	402.728	183.412	344.079	163.629
-35	15	-15	359.804	114.465	319.142	211.687	403.615	183.276	342.088	162.693
-30	15	-15	354.881	113.331	314.154	211.398	404.577	183.153	340.779	162.242
-25	15	-15	350.811	112.235	310.087	210.639	405.699	182.518	340.534	161.301
-20	15	-15	347.596	111.079	306.88	210.327	407.258	182.438	340.684	160.372
-15	15	-15	344.681	109.45	304.683	209.537	408.876	182.322	341.796	159.453
-10	15	-15	342.594	108.302	303.426	209.273	411.31	182.243	343.725	158.934
-5	15	-15	341.174	107	303.246	208.826	413.658	182.094	346.66	158.157
0	15	-15	340.436	105.694	304.132	208.206	416.372	181.987	350.329	157.283
5	15	-15	340.608	104.209	305.776	207.773	419.305	181.861	354.658	156.689
10	15	-15	341.595	102.81	308.826	207.425	422.426	181.787	359.838	155.971
15	15	-15	343.4	101.343	313.382	206.79	425.66	181.399	365.822	155.268
20	15	-15	346.207	100.188	318.704	206.494	429.316	181.399	372.764	154.849
25	15	-15	349.601	98.862	325.466	205.958	432.724	181.385	380.431	154.308
30	15	-15	354.122	97.712	333.394	205.365	436.639	181.398	388.593	154.054
35	15	-15	359.347	96.338	342.354	205.237	440.393	181.405	397.328	153.452
40	15	-15	365.398	95.291	352.427	205.129	444.04	181.428	406.59	153.322
45	15	-15	372.387	94.311	363.416	205.005	448.064	181.495	415.94	153.269
50	15	-15	379.764	93.29	375.279	204.553	451.954	181.491	425.908	153.231
-50	20	-15	400.513	121	356.665	212.605	421.032	183.601	370.799	163.895
-45	20	-15	393.045	120	348.188	212	419.597	183.557	366.092	163.549
-40	20	-15	385.989	119.575	341.06	211.641	418.525	183.406	362.071	162.648
-35	20	-15	378.691	118.622	334.038	211.325	417.546	183.288	358.71	161.74
-30	20	-15	372.106	117.673	327.721	210.612	416.682	183.214	355.786	161.374
-25	20	-15	365.999	117.126	321.897	210.306	415.998	183.093	353.543	160.581
-20	20	-15	360.545	116.084	317.511	209.59	415.677	182.511	351.699	159.643
-15	20	-15	355.332	114.528	313.102	209.212	415.578	182.4	350.653	159.171
-10	20	-15	350.748	113.437	309.951	208.426	415.622	182.344	350.376	158.329
-5	20	-15	346.727	112.305	307.812	208.122	415.77	182.26	350.674	157.376
0	20	-15	343.591	111.093	306.68	207.629	416.461	182.065	351.749	156.844
5	20	-15	340.793	109.745	306.461	206.988	416.881	181.895	353.7	156.096
10	20	-15	338.897	108.263	307.393	206.585	417.855	181.43	356.426	155.267
15	20	-15	337.869	106.876	309.352	205.918	418.927	181.397	359.708	154.376
20	20	-15	337.737	105.338	312.438	205.555	420.586	181.323	363.768	153.941
25	20	-15	338.475	104.073	316.712	204.894	421.925	181.308	368.705	153.26
30	20	-15	339.807	102.385	322.33	204.341	423.757	181.232	374.485	152.517
35	20	-15	342.376	101.246	328.724	204.116	425.702	181.165	380.649	152.246
40	20	-15	345.629	99.948	336.576	203.486	427.743	181.103	387.511	151.6
45	20	-15	349.725	98.377	345.504	203.313	430.226	180.589	394.785	151.34
50	20	-15	354.781	97.259	354.854	203.175	432.689	180.562	402.736	150.682
-45	25	-15	414.527	126	365.096	213.526	436.625	185.531	385.693	164.582
-40	25	-15	405.522	125.651	356.816	212.735	433.729	185.383	379.903	163.752
-35	25	-15	397.087	125.52	348.649	212.545	431.481	185.322	374.83	163.547
-30	25	-15	388.877	124.617	340.904	211.742	428.729	185.231	370.552	162.662
-25	25	-15	380.745	123.656	333.847	211.545	426.601	185.179	366.088	162.285
-20	25	-15	372.929	123.199	327.649	210.695	424.102	184.654	362.583	161.448
-15	25	-15	365.764	122.187	321.778	210.399	421.953	184.486	359.535	160.615
-10	25	-15	358.88	121.12	316.83	210.092	419.99	184.395	356.833	160.172
-5	25	-15	352.734	119.627	312.846	209.362	418.533	184.323	354.882	159.307
0	25	-15	346.84	118.453	309.715	208.927	416.777	184.241	353.799	158.412
5	25	-15	341.77	117.317	307.488	208.278	415.555	184.004	353.344	157.521
10	25	-15	337.513	116.047	306.278	207.8	414.35	183.467	353.45	157.079
15	25	-15	333.699	114.402	305.837	207.157	413.48	183.39	354.351	156.251
20	25	-15	330.707	113.173	306.762	206.665	412.694	183.299	355.741	155.343
25	25	-15	328.643	111.424	308.741	206.119	411.994	183.136	357.959	154.484
30	25	-15	327.36	110.197	311.838	205.398	411.908	182.533	361.031	154.119
35	25	-15	326.796	108.385	316.34	205.149	411.918	182.425	364.898	153.332
40	25	-15	327.614	107.136	321.685	204.433	412.52	182.345	369.595	152.539
45	25	-15	328.875	105.363	328.325	204.25	412.893	182.273	374.67	152.2
50	25	-15	331.635	103.656	335.839	203.619	413.795	181.665	380.642	151.439
-45	30	-15	435.508	134	382	216	453.154	188.783	404.175	167.638
-40	30	-15	425.102	134	372.11	215.684	449.054	188.73	397.646	167.531
-35	30	-15	415.164	133.72	363.027	215.558	444.897	188.744	391.053	166.695
-30	30	-15	404.877	133.559	353.878	214.758	440.861	188.741	384.822	166.531
-25	30	-15	395.077	132.63	345.628	214.569	436.761	188.675	378.767	165.663
-20	30	-15	385.617	132.226	337.81	214.291	432.747	188.638	373.579	165.384
-15	30	-15	376.507	131.317	330.658	213.578	428.743	188.535	368.127	164.561
-10	30	-15	367.52	130.341	323.843	213.249	424.863	188.395	363.718	163.673
-5	30	-15	358.838	129.344	318.023	212.531	421.522	188.328	359.724	163.254
0	30	-15	350.751	128.252	312.952	212.176	417.731	188.227	355.968	162.376
5	30	-15	343.534	127.094	308.851	211.396	414.526	187.537	353.494	161.509
10	30	-15	336.567	125.499	305.674	211.033	411.328	187.437	351.262	160.622
15	30	-15	330.339	124.314	303.381	210.338	408.414	187.338	349.666	160.159
20	30	-15	324.727	122.906	301.863	209.88	405.714	187.162	348.729	159.249
25	30	-15	319.859	121.312	301.729	209.237	403.462	186.536	348.734	158.385
30	30	-15	316.343	119.523	302.717	208.49	401.371	186.377	349.539	157.478
35	30	-15	312.986	118.221	304.728	208.214	399.582	186.241	350.714	156.616
40	30	-15	310.966	116.375	307.829	207.484	397.838	185.574	352.777	155.7
45	30	-15	309.921	114.535	312.509	207.231	396.824	185.375	355.833	155.313
50	30	-15	310.013	113.131	317.861	206.587	396.106	185.212	359.701	154.541
-40	35	-15	444	144	387.086	220.559	463.863	194.617	415.01	172.591
-35	35	-15	432.104	144	376.745	220	458.14	194.583	406.73	172
-30	35	-15	420.247	143.718	366.847	219.678	452.631	194.573	398.864	171.696
-25	35	-15	408.885	143.563	357.056	219.523	447.055	194.563	391.121	171.526
-20	35	-15	397.598	142.65	347.832	218.72	441.142	194.397	384.054	170.678
-15	35	-15	386.564	142.355	339.082	218.543	435.756	194.35	377.145	170.371
-10	35	-15	375.646	141.419	330.902	217.729	429.875	194.285	370.641	169.595
-5	35	-15	365.105	140.428	323.642	217.547	424.598	193.695	364.645	168.701
0	35	-15	354.853	139.399	316.681	217.145	418.988	193.57	358.906	168.339
5	35	-15	345.538	138.349	310.71	216.444	413.864	193.388	353.866	167.492
10	35	-15	336.018	137.215	305.61	216.086	408.788	193.266	349.676	166.598
15	35	-15	327.708	135.632	301.325	215.373	403.827	192.657	345.711	165.67
20	35	-15	319.772	134.386	297.772	214.999	399.615	192.464	342.643	165.216
25	35	-15	312.659	133.082	295.651	214.314	395.111	192.296	340.097	164.298
30	35	-15	306.4	131.336	294.565	213.601	391.141	191.518	338.596	163.411
35	35	-15	300.765	129.494	294.505	213.271	387.795	191.394	337.663	162.445
40	35	-15	296.569	127.698	295.565	212.592	384.678	191.206	337.612	161.564
45	35	-15	292.782	126.256	297.678	212.251	381.789	190.502	338.122	160.597
50	35	-15	290.585	124.401	301.386	211.616	379.678	190.247	340.069	159.643
-35	40	-15	448.531	156	390.155	226.528	471.087	201.648	422.064	179.528
-30	40	-15	435.142	156	379.142	226	464.093	201.65	412.788	178.899
-25	40	-15	422.114	155.607	368.117	225.631	456.897	201.652	403.63	178.616
-20	40	-15	409.135	155	357.797	225.517	449.689	201.594	394.679	178.433
-15	40	-15	396.14	154.592	347.654	224.678	442.584	201.493	386.039	177.652
-10	40	-15	383.835	153.741	338.063	224.548	435.039	201.402	377.694	177.377
-5	40	-15	371.565	153.363	328.896	223.74	427.838	201.288	369.691	176.568
0	40	-15	359.49	152.393	320.628	223.562	420.737	200.683	362.073	175.703
5	40	-15	347.713	151.336	312.863	222.757	413.823	200.528	354.924	175.31
10	40	-15	336.587	150.248	305.835	222.56	406.885	200.344	348.706	174.481
15	40	-15	325.757	148.657	299.72	222.21	400.598	199.721	342.693	173.58
20	40	-15	315.755	147.467	294.61	221.56	394.12	199.467	337.539	172.624
25	40	-15	306.621	146.243	290.107	221.184	388.071	199.309	332.806	171.676
30	40	-15	297.797	144.509	286.923	220.504	382.637	198.658	328.892	170.735
35	40	-15	290.093	142.691	284.873	220.208	377.501	198.423	325.852	169.765
40	40	-15	283.522	141.388	283.877	219.559	372.569	197.703	323.74	169.309
45	40	-15	277.659	139.547	284.093	219.198	368.105	197.401	322.562	167.845
50	40	-15	272.741	137.586	285.792	218.565	364.086	196.693	321.918	166.827
-30	45	-15	449.664	169.724	391.212	233.721	475.139	210.519	426.058	187.858
-25	45	-15	435.102	169	379.134	233.552	467.012	210.51	415.14	187.583
-20	45	-15	420.158	169	367.158	233	458.063	209.888	404.773	187
-15	45	-15	406.07	168.551	356.05	232.639	449.187	209.802	394.774	186.683
-10	45	-15	391.851	167.713	345.094	232.533	440.665	209.746	384.76	186.51
-5	45	-15	377.71	167	334.762	231.747	431.684	209.645	374.9	185.668
0	45	-15	363.939	166.558	324.692	231.577	422.793	209.556	365.648	184.838
5	45	-15	350.627	165.553	315.195	230.813	414.14	209.339	356.763	184.547
10	45	-15	337.532	164.546	306.744	230.615	405.719	208.69	348.142	183.647
15	45	-15	324.76	163.468	298.816	230.404	397.599	208.577	340.128	182.725
20	45	-15	312.825	162.317	291.729	229.654	389.693	208.321	333.098	182.362
25	45	-15	301.615	160.664	285.75	229.472	381.8	207.652	326.637	181.421
30	45	-15	290.751	159.476	280.684	228.695	374.661	207.415	320.636	180.539
35	45	-15	280.887	157.715	276.698	228.558	367.696	206.687	315.138	179.568
40	45	-15	271.802	156.437	273.707	228.24	361.149	206.389	311.07	178.566
45	45	-15	263.797	154.566	271.937	227.621	355.568	205.699	307.754	177.57
50	45	-15	257.037	152.656	271.743	227.334	349.908	205.384	305.128	176.571
-15	50	-15	415.301	183.655	364.194	241.773	456.162	219.777	403.127	197
-10	50	-15	399.686	183	352.062	241.589	445.821	219.705	391.786	196.704
-5	50	-15	384.058	182.564	340.094	241	435.632	219.594	380.153	196.524
0	50	-15	368.754	181.689	328.845	240.731	425.128	219.521	369.114	195.668
5	50	-15	353.635	180.819	318.087	240.58	415.062	218.736	358.746	195
10	50	-15	338.811	179.905	308.031	240.503	405.079	218.651	348.172	194.56
15	50	-15	324.614	178.834	298.624	239.673	395.118	218.539	338.838	193.702
20	50	-15	310.794	177.754	289.768	239.557	385.87	217.76	329.784	192.776
25	50	-15	297.614	176.649	282.093	239.35	376.667	217.613	321.09	192.505
30	50	-15	284.824	175.56	275.093	238.641	367.786	217.312	313.104	191.532
35	50	-15	272.979	173.824	269.583	238.545	359.535	216.66	306.072	190.555
40	50	-15	262.073	172.615	264.648	237.846	351.586	216.389	299.871	189.623
45	50	-15	252.051	170.888	261.092	237.653	344.057	215.669	294.638	188.603
50	50	-15	243.076	169.566	259.048	237.553	337.069	215.423	290.124	187.627
-35	-50	-10	145.535	332	180.156	409	277.39	398.428	188.836	412.659
-30	-50	-10	169.521	334	193.703	413.512	302.28	401.172	211.557	417.151
-25	-50	-10	197.603	337	209.827	417.298	329.261	403.621	237.506	421.125
-20	-50	-10	229.629	339.586	228.876	421.212	357.795	405.655	266.452	424.833
-15	-50	-10	265.558	342.232	250.8	424.597	387.821	407.215	298.276	428.176
-10	-50	-10	304.394	344.424	275.637	428.258	418.8	408.67	332.425	431.113
-5	-50	-10	346.19	346.735	302.73	431.351	450.345	409.609	368.63	433.592
0	-50	-10	389.641	348.285	331.829	434.28	481.554	410.059	406.309	435.541
5	-50	-10	434.489	349.955	362.851	436.503	512.302	410.111	444.573	436.847
10	-50	-10	479.656	350.937	395.522	438.44	541.751	409.818	482.758	437.312
15	-50	-10	524.24	351.309	428.595	440.111	569.819	409.029	520.517	437.385
20	-50	-10	566.809	351.563	461.885	440.653	596.065	407.57	556.646	437.012
25	-50	-10	607.637	351.45	495.117	441.303	620.171	405.753	591.048	435.579
30	-50	-10	645.251	350.684	527.246	440.714	641.52	404	623.045	434
-35	-45	-10	157.039	293.794	185.602	381.592	281.742	368.98	193.778	378.546
-30	-45	-10	179.092	295.511	197.852	384.7	305.5	371.066	215.421	382.035
-25	-45	-10	205.447	297.2	212.862	388.29	331.28	372.936	239.707	385.13
-20	-45	-10	235.196	298.576	230.85	391.355	358.558	374.705	267.436	388.148
-15	-45	-10	268.377	300.289	251.68	394.441	387.283	376.129	297.668	390.888
-10	-45	-10	304.558	302.008	274.831	397.374	416.603	377.514	330.434	393.481
-5	-45	-10	343.514	303.562	300.69	400.227	446.613	378.406	364.871	395.569
0	-45	-10	384.459	304.811	328.633	402.77	476.608	378.81	401.194	397.372
5	-45	-10	426.541	306.014	358.279	404.883	506.173	379.05	437.782	398.552
10	-45	-10	469.198	307.04	389.419	406.458	534.629	378.985	474.754	399.451
15	-45	-10	511.223	307.928	421.482	408.097	561.729	378.354	511.46	399.733
20	-45	-10	552.213	308.349	453.625	409.064	586.799	377.933	546.69	399.323
25	-45	-10	590.769	308.994	485.774	409.345	610.149	376.56	580.109	398.928
30	-45	-10	627.091	309.115	517.116	409.528	631.128	375.533	611.62	397.571
35	-45	-10	660.27	308.693	547.8	408.708	650.171	373.709	640.128	396
-45	-40	-10	140.522	257	178.006	349.687	249.802	336.552	170.635	340.513
-40	-40	-10	154.227	257.646	183.822	352.52	267.849	338.337	184.105	342.594
-35	-40	-10	171.027	258.5	192.62	354.658	288.339	340.214	200.917	345.269
-30	-40	-10	191.097	258.604	203.745	357.54	310.495	341.909	221.226	347.883
-25	-40	-10	215.219	259.504	217.66	360.166	334.558	343.516	244.27	350.159
-20	-40	-10	242.453	260.302	234.492	362.459	360.419	344.768	270.19	352.535
-15	-40	-10	273.08	261.198	253.636	365.159	387.36	346.19	298.547	354.642
-10	-40	-10	306.345	262.075	275.39	367.366	415.232	347.204	329.412	356.671
-5	-40	-10	342.185	262.937	299.454	369.831	443.417	347.821	362.204	358.478
0	-40	-10	379.906	263.888	325.656	371.904	471.62	348.532	396.322	359.83
5	-40	-10	418.846	264.852	353.67	373.715	499.59	348.765	431.298	360.983
10	-40	-10	458.223	265.845	383.206	375.186	526.682	348.867	466.487	361.864
15	-40	-10	497.41	266.774	413.528	376.627	552.606	348.78	501.483	362.506
20	-40	-10	535.746	267.707	444.504	377.361	576.767	348.572	535.389	362.622
25	-40	-10	572.601	268.312	475.509	378.226	599.092	347.981	567.765	362.315
30	-40	-10	607.443	269.177	505.731	378.364	619.734	347.179	598.087	361.995
35	-40	-10	639.412	269.601	535.16	378.371	637.713	346.247	626.114	361.155
-50	-35	-10	150	227	185.083	324.54	245.77	309.566	172.208	308.767
-45	-35	-10	159	227	188.089	326	260.59	311.099	182.053	310.6
-40	-35	-10	171.122	226.541	193.563	327.705	277.389	312.255	194.768	312.354
-35	-35	-10	186.625	226.322	200.915	329.682	296.294	313.634	210.549	314.163
-30	-35	-10	204.837	226.194	210.994	331.644	317.088	314.8	228.793	315.878
-25	-35	-10	226.677	226.166	223.762	333.546	339.442	315.915	250.314	317.608
-20	-35	-10	251.359	226.167	238.847	335.458	363.395	316.928	274.339	319.173
-15	-35	-10	279.021	226.438	256.652	337.397	388.417	318.116	300.671	320.763
-10	-35	-10	309.155	226.627	276.62	339.351	414.376	318.819	329.419	322.4
-5	-35	-10	341.752	226.846	299.097	341.238	440.537	319.603	360.095	323.657
0	-35	-10	375.959	227.488	323.334	343.024	467.161	320.239	391.74	324.824
5	-35	-10	411.279	228.172	349.433	344.326	493.255	320.573	424.677	325.839
10	-35	-10	447.396	228.827	377.111	345.854	518.558	320.785	457.762	326.709
15	-35	-10	483.471	229.795	405.508	347.047	542.816	320.884	490.776	327.238
20	-35	-10	519.228	230.75	434.693	348.038	565.814	320.902	523.235	327.796
25	-35	-10	553.444	231.788	463.893	348.436	587.294	320.767	553.883	328.007
30	-35	-10	586.222	232.847	492.954	349.224	606.695	320.305	583.58	327.98
35	-35	-10	616.516	234.08	521.65	349.339	623.957	319.643	610.662	327.555
-50	-30	-10	171.543	201	197.812	302.739	259.119	286.366	186.681	282.53
-45	-30	-10	179.838	199.667	200.092	304.338	272.656	287.243	195.679	283.385
-40	-30	-10	190.134	198.606	204.566	305.528	287.953	288.186	207.096	284.273
-35	-30	-10	203.969	198.117	210.884	306.585	305.562	289.019	221.623	285.242
-30	-30	-10	220.533	197.199	219.806	308.152	324.671	289.828	238.569	286.242
-25	-30	-10	239.664	196.323	230.959	309.342	345.4	290.655	257.799	287.254
-20	-30	-10	261.511	195.935	244.724	310.92	367.376	291.529	279.778	288.531
-15	-30	-10	286.19	195.618	260.698	312.23	390.35	292.288	304.263	289.566
-10	-30	-10	313.123	195.371	278.78	313.631	414.229	292.827	330.483	290.608
-5	-30	-10	342.064	195.278	299.309	314.875	438.382	293.547	358.511	291.571
0	-30	-10	372.781	195.421	321.447	316.031	462.6	294.123	388.176	292.506
5	-30	-10	404.399	195.744	345.423	317.48	486.645	294.536	418.405	293.38
10	-30	-10	437.113	196.339	371.058	318.635	510.375	294.827	449.335	294.072
15	-30	-10	469.877	197.129	397.434	319.683	533.099	295.282	480.212	294.819
20	-30	-10	502.245	197.906	424.661	320.317	554.422	295.413	510.388	295.279
25	-30	-10	533.636	199.015	452.359	321.219	574.464	295.304	539.619	295.854
30	-30	-10	564.149	200.507	479.702	321.505	592.746	295.339	567.405	296.157
35	-30	-10	592.536	201.834	506.709	322.24	609.427	295.302	593.567	296.265
40	-30	-10	618.756	203.254	532.776	322.358	623.783	295.24	617.501	296.379
-50	-25	-10	194.518	177.54	211.681	283.533	273.75	265.32	202.866	257.738
-45	-25	-10	201.308	176.432	213.188	283.809	285.935	266.024	210.763	258.398
-40	-25	-10	210.733	174.606	216.696	284.654	300.428	266.271	221.343	258.597
-35	-25	-10	222.666	173.404	222.421	285.601	316.29	266.881	233.898	259.193
-30	-25	-10	236.795	172.239	229.845	286.404	333.485	267.492	249.379	259.405
-25	-25	-10	253.581	171.14	239.669	287.329	352.367	267.868	266.765	260.17
-20	-25	-10	273.019	170.071	251.681	288.279	372.296	268.517	286.686	260.751
-15	-25	-10	294.251	169.369	265.755	289.051	393.175	268.899	308.584	261.162
-10	-25	-10	317.956	168.744	282.199	289.914	414.542	269.598	332.488	261.896
-5	-25	-10	343.27	168.327	300.331	290.801	436.534	270.102	358.09	262.555
0	-25	-10	370.242	168.135	320.313	291.678	458.595	270.578	384.933	263.237
5	-25	-10	398.291	168.205	342.088	292.682	480.575	270.89	412.493	263.855
10	-25	-10	427.193	168.523	365.185	293.735	502.187	271.492	440.629	264.642
15	-25	-10	456.322	169.118	389.427	294.726	522.716	271.776	469.232	265.194
20	-25	-10	485.419	169.837	414.52	295.312	542.532	272.148	497.253	265.937
25	-25	-10	514.117	170.857	440.226	296.199	560.801	272.524	524.448	266.348
30	-25	-10	541.614	172.094	465.763	296.822	577.872	272.739	550.567	267.1
35	-25	-10	567.788	173.741	490.948	297.278	593.566	273.022	574.962	267.426
40	-25	-10	592.505	175.239	515.885	297.527	607.099	273.156	597.863	268.107
-50	-20	-10	218.513	157.567	226.876	265.695	289.657	246.415	220.698	236.298
-45	-20	-10	224.246	155.713	227.774	266.288	300.736	246.452	227.633	236.144
-40	-20	-10	232.083	154.266	230.088	266.469	313.589	246.989	236.676	235.638
-35	-20	-10	242.351	152.878	234.638	266.631	327.76	247.14	247.832	235.952
-30	-20	-10	254.428	151.24	240.774	267.279	343.415	247.521	261.527	235.929
-25	-20	-10	268.564	149.821	249.252	267.507	360.256	247.725	277.161	235.961
-20	-20	-10	285.077	148.616	259.485	268.208	378.139	247.954	294.632	236.056
-15	-20	-10	303.239	147.494	271.926	268.632	396.512	248.445	314.275	236.088
-10	-20	-10	323.343	146.595	286.103	268.923	415.604	248.786	335.452	236.507
-5	-20	-10	345.258	145.815	302.01	269.563	435.389	249.256	358.27	236.673
0	-20	-10	368.366	145.422	319.489	270.22	455.211	249.701	382.198	237.158
5	-20	-10	392.921	145.241	338.942	270.681	474.694	249.985	407.079	237.627
10	-20	-10	417.958	145.315	359.451	271.485	494.106	250.622	432.437	238.309
15	-20	-10	443.373	145.682	381.405	272.333	512.552	250.939	458.33	238.905
20	-20	-10	469.139	146.3	404.363	272.977	530.442	251.537	483.728	239.655
25	-20	-10	494.396	147.193	427.684	273.739	547.266	251.902	508.747	240.218
30	-20	-10	519.268	148.367	451.482	274.263	562.726	252.251	532.822	240.931
35	-20	-10	542.844	149.737	474.87	274.88	576.848	252.769	555.79	241.396
40	-20	-10	565.634	151.161	497.979	275.293	589.709	253.168	577.508	242.255
45	-20	-10	586.606	152.965	520.696	275.596	600.822	253.359	597.048	242.637
50	-20	-10	605.165	154.569	542.077	276.218	610.159	253.597	614.758	243.547
-50	-15	-10	243.107	141	243.076	250.523	306.626	230.157	239.143	216.66
-45	-15	-10	248.019	139.515	242.876	250.461	316.566	230.114	245.554	216.425
-40	-15	-10	254.078	137.472	244.665	250.409	327.723	230.098	253.26	216.095
-35	-15	-10	262.513	135.973	247.784	250.381	340.408	230.133	262.837	215.416
-30	-15	-10	272.327	134.217	252.73	250.409	353.823	230.125	274.542	215.238
-25	-15	-10	284.153	132.648	259.537	250.404	368.688	230.175	288.207	214.973
-20	-15	-10	297.432	131.064	268.129	250.776	384.334	230.527	303.43	214.805
-15	-15	-10	312.914	129.857	278.391	250.817	400.53	230.708	320.47	214.707
-10	-15	-10	329.462	128.809	290.389	250.89	417.46	230.885	339.229	214.535
-5	-15	-10	347.986	127.847	304.16	251.301	434.55	231.324	359.126	214.489
0	-15	-10	367.364	127.271	319.415	251.53	452.118	231.712	380.141	214.558
5	-15	-10	388.032	126.793	336.293	251.748	469.239	231.978	402.012	215.034
10	-15	-10	409.338	126.725	354.356	252.349	486.155	232.552	424.42	215.466
15	-15	-10	431.227	126.785	373.941	252.799	502.44	232.875	447.471	215.936
20	-15	-10	453.349	127.226	394.279	253.531	518.31	233.54	470.531	216.685
25	-15	-10	475.397	127.836	415.421	253.976	533.371	233.981	493.243	217.21
30	-15	-10	497.275	128.753	436.795	254.329	547.352	234.332	515.239	217.999
35	-15	-10	518.38	129.855	458.572	255.104	560.158	235.066	536.262	218.496
40	-15	-10	538.666	131.209	479.86	255.39	571.713	235.381	555.93	219.416
45	-15	-10	557.725	132.831	500.908	256.179	581.816	236.178	574.673	220.329
50	-15	-10	575.189	134.368	521.137	256.41	590.778	236.477	591.716	221.262
-50	-10	-10	268.847	127.685	260.055	236.724	324.417	216.11	259.088	200.298
-45	-10	-10	272.029	125.667	259.085	236.626	332.784	215.915	264.001	199.517
-40	-10	-10	276.74	124.31	259.742	236.501	342.649	215.459	270.659	199.038
-35	-10	-10	282.829	122.391	261.663	236.318	353.471	215.376	278.722	198.245
-30	-10	-10	290.632	120.913	265.357	236.254	365.307	215.624	288.565	197.414
-25	-10	-10	299.927	119.173	270.368	236.128	378.032	215.597	299.784	197.145
-20	-10	-10	310.442	117.793	277.237	235.901	391.304	215.679	313.082	196.753
-15	-10	-10	322.548	116.47	285.719	235.778	405.304	215.78	327.418	196.44
-10	-10	-10	336.236	115.021	295.641	235.738	419.548	215.895	343.622	195.943
-5	-10	-10	351.116	113.975	306.957	235.71	434.375	216.036	360.708	195.772
0	-10	-10	367.068	113.389	319.918	235.724	449.234	216.563	378.43	195.747
5	-10	-10	383.599	112.75	334.13	235.797	464.007	216.785	397.364	195.829
10	-10	-10	401.469	112.424	349.837	236.156	478.416	217.071	417.078	196.24
15	-10	-10	419.908	112.302	366.419	236.413	492.512	217.731	437.189	196.665
20	-10	-10	438.347	112.443	384.418	236.775	506.415	218.065	457.41	196.99
25	-10	-10	457.183	112.778	403.256	237.063	519.386	218.72	477.528	197.728
30	-10	-10	475.939	113.443	422.442	237.657	531.622	219.176	497.371	198.278
35	-10	-10	494.233	114.122	441.825	238.065	542.834	219.832	516.278	199.085
40	-10	-10	511.801	115.208	461.606	238.344	553.05	220.319	534.543	199.608
45	-10	-10	528.913	116.38	480.749	239.045	562.591	220.649	551.579	200.561
50	-10	-10	545.068	118.093	499.809	239.349	570.556	221.419	567.507	201.555
-50	-5	-10	294.242	117.674	277.805	225.707	342.57	204.377	279.827	186.468
-45	-5	-10	296.143	116.263	275.8	225.533	349.71	204.167	283.596	185.557
-40	-5	-10	298.943	114.384	275.543	225.217	357.84	204.012	288.621	184.591
-35	-5	-10	303.519	112.895	275.862	224.581	367.223	203.461	294.844	184.071
-30	-5	-10	308.822	111.183	277.937	224.33	376.772	203.359	302.799	183.199
-25	-5	-10	315.688	109.669	281.656	224.083	387.46	203.335	312.357	182.361
-20	-5	-10	323.573	108.102	286.842	223.772	398.553	203.619	322.78	181.97
-15	-5	-10	332.662	106.756	293.149	223.274	410.281	203.67	335.05	181.58
-10	-5	-10	343.199	105.586	300.917	223.088	422.271	203.798	348.248	180.966
-5	-5	-10	354.496	104.447	310.117	222.923	434.431	203.895	362.582	180.726
0	-5	-10	367.097	103.562	320.425	222.828	446.7	204.055	377.441	180.574
5	-5	-10	380.352	102.747	332.333	222.806	459.253	204.246	393.457	180.517
10	-5	-10	394.395	102.008	345.332	222.773	471.293	204.74	410.215	180.608
15	-5	-10	409.151	101.847	359.474	222.847	483.252	205.06	427.356	180.726
20	-5	-10	424.288	101.774	375.043	222.94	494.585	205.652	444.675	180.911
25	-5	-10	439.532	101.824	391.288	223.107	505.621	206.071	462.307	181.28
30	-5	-10	455.31	101.994	408.231	223.301	515.909	206.384	479.558	182.006
35	-5	-10	470.67	102.644	425.53	223.845	525.754	207.175	496.497	182.392
40	-5	-10	485.786	103.178	442.863	224.186	534.714	207.444	512.635	183.276
45	-5	-10	500.746	104.206	460.719	224.412	542.789	208.301	527.934	184.209
50	-5	-10	514.925	105.253	477.959	224.68	549.765	208.629	542.804	184.701
-50	0	-10	320.188	110.673	295.662	216.664	360.912	195.208	300.828	175.291
-45	0	-10	320.12	109.408	292.901	216.466	366.906	194.606	303.567	174.31
-40	0	-10	321.658	107.628	291.536	215.667	373.693	194.45	306.895	173.365
-35	0	-10	323.799	106.296	290.775	215.373	380.851	194.309	311.78	172.428
-30	0	-10	327.337	104.938	291.579	215.079	388.834	194.249	317.692	171.515
-25	0	-10	331.533	103.316	293.434	214.376	397.482	194.176	324.801	171.05
-20	0	-10	336.722	102.04	296.527	214.102	406.338	194.13	333.34	170.26
-15	0	-10	343.226	100.723	301.107	213.746	415.627	194.092	342.681	169.807
-10	0	-10	350.352	99.554	306.765	213.219	425.264	194.137	353.334	169.119
-5	0	-10	358.497	98.23	313.654	212.93	435.101	194.222	364.954	168.84
0	0	-10	367.542	97.461	321.559	212.723	444.706	194.293	377.149	168.554
5	0	-10	377.427	96.566	331.077	212.552	454.657	194.752	390.194	168.339
10	0	-10	388.121	95.807	341.418	212.371	464.485	194.994	403.979	168.058
15	0	-10	399.308	95.093	353.185	212.078	474.213	195.222	418.201	168.049
20	0	-10	411.118	94.809	366.091	212.052	483.469	195.794	432.607	168.22
25	0	-10	423.268	94.71	379.582	212.091	492.385	196.116	447.463	168.342
30	0	-10	435.559	94.674	394.315	212.193	500.804	196.368	462.229	168.963
35	0	-10	448.31	94.79	409.371	212.315	508.757	197.129	476.681	169.314
40	0	-10	460.737	94.991	424.683	212.389	515.97	197.382	490.809	170.082
45	0	-10	473.378	95.377	440.527	213.002	522.902	198.187	504.682	170.505
50	0	-10	485.656	96.228	456.349	213.242	528.877	198.437	517.81	171.331
-50	5	-10	345.244	106.679	314.144	209.803	379.864	188.28	322.566	166.584
-45	5	-10	344.103	105.563	310.127	209.564	384.655	188.134	323.62	165.619
-40	5	-10	343.757	104.306	307.634	208.703	389.624	187.557	325.688	164.661
-35	5	-10	344.041	103.147	305.791	208.396	394.946	187.407	328.737	164.171
-30	5	-10	345.465	101.514	304.822	207.655	401.251	187.374	332.726	163.257
-25	5	-10	347.346	100.351	305.29	207.336	407.488	187.314	337.753	162.355
-20	5	-10	349.799	99.181	306.506	206.959	414.285	187.232	343.755	161.846
-15	5	-10	353.418	97.969	309.196	206.304	421.271	187.225	350.744	161.06
-10	5	-10	357.608	96.762	312.847	206.003	428.437	187.238	358.68	160.644
-5	5	-10	362.689	95.7	317.32	205.635	435.701	187.251	367.462	159.996
0	5	-10	368.638	94.666	323.23	205.263	443.34	187.318	377.112	159.746
5	5	-10	375.289	93.741	330.236	204.794	450.712	187.742	387.214	159.403
10	5	-10	382.446	92.825	338.173	204.552	458.315	187.906	398.132	158.971
15	5	-10	390.374	92.073	347.275	204.1	465.531	188.132	409.401	158.868
20	5	-10	398.654	91.629	357.441	203.951	472.653	188.306	421.269	158.835
25	5	-10	407.624	90.994	368.522	203.85	479.581	188.803	433.241	158.921
30	5	-10	417.173	90.751	380.674	203.803	486.168	189.15	445.46	159.119
35	5	-10	426.679	90.32	393.569	203.789	492.347	189.361	457.628	159.306
40	5	-10	436.7	90.316	406.77	203.863	497.934	189.958	469.665	159.545
45	5	-10	446.684	90.338	420.58	204.052	503.574	190.291	481.622	160.247
50	5	-10	456.791	90.415	434.651	204.187	508.517	190.531	493.05	160.593
-50	10	-10	370.256	105.642	332.155	205.526	398.824	183.579	343.726	160.579
-45	10	-10	367.796	104.613	327.735	204.662	401.9	183.365	343.625	159.645
-40	10	-10	365.592	103.572	323.784	204.353	405.656	183.314	344.521	159.201
-35	10	-10	363.874	102.447	320.679	203.609	409.38	183.26	345.661	158.302
-30	10	-10	362.905	101.387	318.58	203.252	413.462	183.172	347.772	157.402
-25	10	-10	362.643	100.346	316.9	202.445	417.693	183.118	350.747	156.517
-20	10	-10	362.736	99.3	316.673	202.178	422.393	183.018	354.654	156.16
-15	10	-10	363.664	98.248	317.368	201.385	427.178	182.968	359.249	155.294
-10	10	-10	365.244	97.146	319.017	201.061	431.844	182.91	364.588	154.83
-5	10	-10	367.334	96.097	321.42	200.66	436.837	182.921	370.548	154.216
0	10	-10	370.18	94.99	325.107	200.032	442.212	182.97	377.347	153.813
5	10	-10	373.544	94.038	329.511	199.707	447.327	183.059	384.674	153.468
10	10	-10	377.546	93.036	335.283	199.344	452.424	183.226	392.702	152.919
15	10	-10	382.336	92.172	342.086	198.808	457.468	183.322	401.351	152.708
20	10	-10	387.534	91.307	349.532	198.592	462.447	183.737	410.379	152.326
25	10	-10	393.393	90.754	358.361	198.109	467.281	183.96	419.637	152.287
30	10	-10	399.673	90.08	367.821	197.938	471.781	184.201	429.391	152.312
35	10	-10	406.507	89.367	378.42	197.866	476.394	184.341	438.925	152.346
40	10	-10	413.745	89.12	389.542	197.477	480.561	184.484	448.878	152.45
45	10	-10	421.513	88.847	401.265	197.476	484.366	184.664	458.772	152.607
50	10	-10	429.324	88.354	413.462	197.473	487.819	185.274	468.669	152.698
-50	15	-10	395.039	107	350.673	202.628	417.795	181.379	365.069	156.743
-45	15	-10	390.788	106.561	345.091	202.43	419.563	181.273	363.721	156.537
-40	15	-10	386.75	105.573	340.055	201.629	421.523	181.248	362.771	155.635
-35	15	-10	383.481	104.63	335.704	201.317	423.551	181.197	362.56	155.225
-30	15	-10	380.312	104.162	331.828	200.57	425.641	181.14	362.771	154.385
-25	15	-10	377.654	103.203	328.821	200.191	427.791	181.106	363.676	153.523
-20	15	-10	375.521	102.25	326.797	199.412	430.545	181.004	365.479	153.143
-15	15	-10	373.699	101.223	325.649	199.095	432.87	180.926	367.604	152.342
-10	15	-10	372.624	100.251	325.225	198.332	435.736	180.952	370.507	151.917
-5	15	-10	371.786	99.214	325.63	197.954	438.599	180.954	373.791	151.209
0	15	-10	371.74	98.196	327.164	197.546	441.394	180.952	378.151	150.711
5	15	-10	372.363	97.177	329.42	196.855	444.302	180.968	382.721	150.184
10	15	-10	373.5	96.206	332.694	196.513	447.221	181.021	387.842	149.777
15	15	-10	375.213	95.211	337.179	195.882	449.798	181.144	393.74	149.25
20	15	-10	377.427	94.235	342.348	195.572	452.699	181.212	400.24	149.025
25	15	-10	380.289	93.271	348.57	195.006	455.597	181.292	406.805	148.44
30	15	-10	383.676	92.338	355.747	194.387	458.29	181.369	413.878	148.381
35	15	-10	387.675	91.398	363.798	194.287	460.78	181.424	421.539	148.306
40	15	-10	392.312	90.912	372.686	194.142	462.976	181.474	428.877	148.3
45	15	-10	397.437	90.199	382.433	193.644	465.643	181.635	436.846	148.303
50	15	-10	402.712	89.322	392.619	193.589	467.776	181.678	444.829	148.318
-50	20	-10	418.529	111	369.029	201.888	436.592	181.333	386.093	155.708
-45	20	-10	413.022	110.566	362.066	201.612	436.77	181.282	383.615	155.538
-40	20	-10	407.226	109.753	355.875	201.316	436.865	181.274	380.89	154.711
-35	20	-10	401.766	109.554	350.547	200.608	437.416	181.236	378.874	154.358
-30	20	-10	396.748	108.659	345.112	200.28	437.726	181.225	377.653	153.624
-25	20	-10	391.952	108.308	340.685	199.579	437.889	181.195	376.607	153.253
-20	20	-10	387.7	107.416	336.83	199.198	438.647	181.205	375.821	152.431
-15	20	-10	383.621	106.497	333.829	198.427	438.905	181.153	375.783	152.116
-10	20	-10	379.813	105.857	331.603	198.109	439.696	181.121	376.462	151.341
-5	20	-10	376.68	104.914	329.883	197.344	440.333	181.051	377.557	150.869
0	20	-10	373.752	103.921	329.375	196.935	440.828	181.029	378.874	150.234
5	20	-10	371.642	102.9	329.542	196.276	441.625	181.049	381.33	149.414
10	20	-10	369.776	101.841	330.611	195.791	442.378	181.031	383.773	149.146
15	20	-10	368.696	100.8	332.669	195.197	442.878	181.005	386.912	148.399
20	20	-10	368.285	99.793	335.65	194.725	443.738	181.083	390.728	148.206
25	20	-10	368.359	98.398	339.603	194.201	444.595	181.097	394.839	147.469
30	20	-10	368.764	97.365	344.485	193.453	445.472	181.055	399.629	147.3
35	20	-10	370.33	96.369	350.318	193.294	445.899	181.155	404.668	147.118
40	20	-10	372.264	95.34	356.79	192.638	446.771	181.155	409.877	146.53
45	20	-10	374.665	94.297	364.49	192.457	447.63	181.149	415.808	146.381
50	20	-10	377.74	93.278	372.654	192.28	448.563	180.677	421.817	146.301
-50	25	-10	441.527	117	386.996	203.532	454.76	182.735	406.953	156.814
-45	25	-10	434.125	117	378.885	202.74	453.691	182.764	402.71	156.623
-40	25	-10	427.073	116.624	371.664	202.571	452.122	183.263	398.799	156.451
-35	25	-10	419.914	116.575	364.791	201.789	450.849	183.305	395.116	155.69
-30	25	-10	412.869	116.242	358.087	201.586	449.592	183.295	391.885	155.475
-25	25	-10	405.839	115.561	352.495	201.27	447.96	183.315	388.942	154.694
-20	25	-10	399.597	115.147	346.749	200.576	446.649	183.299	386.524	154.425
-15	25	-10	392.974	114.339	341.941	200.249	445.038	183.285	384.006	153.663
-10	25	-10	386.94	113.409	337.87	199.44	443.702	183.295	382.608	153.316
-5	25	-10	381.463	112.514	334.595	199.127	442.468	183.255	381.315	152.51
0	25	-10	376.277	111.528	331.787	198.354	440.745	183.23	380.464	152.23
5	25	-10	371.501	110.875	329.843	197.967	439.461	183.155	379.912	151.405
10	25	-10	366.875	109.463	328.806	197.253	437.863	183.079	380.328	151.062
15	25	-10	362.97	108.418	328.74	196.776	436.697	183.026	380.868	150.351
20	25	-10	359.811	107.357	329.516	196.209	435.511	182.96	381.949	149.511
25	25	-10	357.379	106.302	331.262	195.405	434.298	182.52	383.788	149.265
30	25	-10	355.354	105.158	333.731	195.121	432.924	182.476	385.9	148.535
35	25	-10	353.86	103.518	337.105	194.388	431.919	182.443	388.743	148.268
40	25	-10	353.418	102.382	341.702	194.141	431.306	182.354	391.853	147.598
45	25	-10	353.617	101.254	347.5	193.465	430.607	182.294	395.7	147.313
50	25	-10	354.491	99.646	353.66	193.23	429.778	182.248	399.719	146.627
-45	30	-10	454.667	125.726	395.145	206	470.028	186.704	421.729	159.909
-40	30	-10	446.051	125.587	387.039	205.656	467.064	186.731	416.094	159.686
-35	30	-10	437.055	125.551	378.753	205.534	463.997	187.261	411.038	159.584
-30	30	-10	428.169	125.334	370.91	204.729	460.896	187.321	405.86	159.316
-25	30	-10	419.565	124.668	363.618	204.551	457.821	187.345	401.108	158.654
-20	30	-10	410.843	124.489	356.688	203.723	454.711	187.363	396.665	158.417
-15	30	-10	402.607	123.68	349.931	203.568	451.512	187.334	392.548	157.662
-10	30	-10	394.107	123.3	344.551	203.182	447.807	187.349	388.646	157.415
-5	30	-10	386.416	122.465	338.978	202.448	444.539	187.302	384.976	156.643
0	30	-10	378.715	121.488	334.602	202.087	440.903	187.284	381.908	156.313
5	30	-10	371.592	120.501	330.709	201.34	437.653	187.207	379.559	155.49
10	30	-10	364.687	119.495	327.688	200.944	434.344	187.142	377.337	155.159
15	30	-10	358.439	118.409	325.439	200.257	430.844	186.521	375.642	154.351
20	30	-10	352.698	117.301	323.846	199.428	427.754	186.433	374.561	153.595
25	30	-10	347.64	116.166	323.603	199.1	424.733	186.39	373.698	153.187
30	30	-10	342.915	114.55	323.823	198.366	421.743	186.292	373.699	152.386
35	30	-10	339.477	113.314	325.467	197.642	419.011	186.202	373.861	151.618
40	30	-10	336.083	111.643	327.722	197.285	416.585	185.62	374.928	150.748
45	30	-10	333.868	110.356	330.868	196.593	414.104	185.403	376.728	150.473
50	30	-10	332.579	108.649	335.57	196.274	411.961	185.266	378.76	149.637
-45	35	-10	474.534	136	411.16	211	485.845	192.632	440.038	165.604
-40	35	-10	464.085	136	401.817	210.66	481.64	192.654	433.09	165.543
-35	35	-10	453.146	136	392.145	210.531	477.078	192.694	426.132	164.895
-30	35	-10	443.031	136	383.227	209.787	472.113	192.718	419.717	164.753
-25	35	-10	432.552	135.813	374.635	209.586	467.576	193.239	413.05	164.599
-20	35	-10	421.719	135.607	366.121	209.349	462.583	193.265	406.728	164.399
-15	35	-10	411.526	135.38	357.951	208.629	457.513	193.265	400.625	163.671
-10	35	-10	400.989	134.62	350.718	208.345	451.899	193.275	394.645	163.425
-5	35	-10	391.079	134.203	343.66	207.61	446.706	193.199	389.06	162.672
0	35	-10	381.483	133.291	337.106	207.286	441.548	192.676	383.856	162.362
5	35	-10	371.837	132.363	331.695	206.579	435.894	192.559	378.847	161.6
10	35	-10	362.883	131.363	326.697	206.2	430.82	192.42	374.681	161.219
15	35	-10	354.499	130.302	322.594	205.464	425.757	192.376	370.727	160.394
20	35	-10	346.539	129.177	318.843	205.056	420.747	192.284	367.12	159.602
25	35	-10	338.8	127.571	316.572	204.328	415.936	191.717	364.524	158.708
30	35	-10	331.899	126.365	314.804	203.595	411.476	191.485	362.062	158.328
35	35	-10	325.756	124.665	314.092	203.218	406.822	191.349	360.504	157.55
40	35	-10	320.596	123.409	314.59	202.544	402.675	190.693	359.091	156.609
45	35	-10	315.8	121.616	315.901	201.702	398.71	190.57	358.866	155.713
50	35	-10	312.092	119.735	318.185	201.375	395.149	190.342	359.141	154.809
-40	40	-10	481.5	149	416.053	217	495.656	199.904	449.231	172.739
-35	40	-10	469.062	149	405.642	216.81	489.668	200.506	441.045	172.63
-30	40	-10	457.136	148.737	395.107	216.603	483.135	200.537	432.717	172.564
-25	40	-10	444.265	148.7	385.066	216.515	476.69	200.547	424.165	172.509
-20	40	-10	432.123	148.574	375.146	215.701	470.057	200.567	416.118	171.735
-15	40	-10	420.138	147.828	365.917	215.576	463.072	200.481	408.594	171.607
-10	40	-10	407.777	147.615	356.848	214.758	456.511	200.437	400.661	171.38
-5	40	-10	395.875	146.771	348.143	214.568	449.15	200.397	393.081	170.636
0	40	-10	383.918	146.456	340.105	213.75	442.076	200.31	385.878	170.329
5	40	-10	372.708	145.559	332.809	213.566	434.929	200.25	378.849	169.577
10	40	-10	361.704	144.569	325.9	212.734	427.973	199.691	372.635	168.712
15	40	-10	350.839	143.502	319.845	212.541	421.15	199.451	366.615	168.406
20	40	-10	340.817	142.371	314.662	211.659	414.687	199.35	361.054	167.567
25	40	-10	331.012	141.225	310.124	211.386	407.882	198.744	355.922	166.673
30	40	-10	322.488	139.614	306.718	210.616	401.673	198.601	351.674	165.718
35	40	-10	313.849	138.333	303.887	210.294	395.677	198.345	347.771	165.314
40	40	-10	306.105	136.592	302.61	209.559	389.907	197.715	344.68	164.445
45	40	-10	299.721	134.754	301.853	208.718	384.614	197.408	342.114	163.532
50	40	-10	293.677	133.507	302.643	208.525	379.61	196.71	340.598	162.553
-35	45	-10	483.544	163	418.081	225	501.14	209	455.194	181.754
-30	45	-10	470.056	163	406.79	224.665	493.718	209.505	445.088	181.657
-25	45	-10	456.085	163	395.105	224.536	485.703	209.523	435.621	181.572
-20	45	-10	442.08	162.651	384.154	223.806	477.153	209.525	425.669	181.514
-15	45	-10	428.133	162.554	373.144	223.625	469.09	209.366	416.043	180.74
-10	45	-10	414.552	161.831	363.032	223.518	460.612	209.377	406.659	180.601
-5	45	-10	400.672	161.569	352.836	222.704	451.785	208.77	397.105	179.907
0	45	-10	387.063	160.684	343.114	222.542	443.066	208.718	388.07	179.628
5	45	-10	373.83	159.785	334.071	221.712	434.603	208.647	379.605	178.847
10	45	-10	360.904	159.382	325.734	221.545	425.745	208.487	371.075	178.562
15	45	-10	348.568	158.396	317.911	220.729	417.158	208.352	363.056	177.694
20	45	-10	336.086	157.28	310.864	220.539	408.888	207.733	355.74	176.798
25	45	-10	324.645	155.708	304.709	219.692	400.728	207.585	348.663	176.525
30	45	-10	313.591	154.587	299.52	219.53	392.879	207.312	342.09	175.575
35	45	-10	303.032	153.324	294.711	218.652	385.51	206.665	336.114	174.61
40	45	-10	293.61	151.609	291.186	218.442	377.863	206.446	331.106	173.647
45	45	-10	284.711	149.808	289.053	217.631	371.112	205.702	326.867	172.703
50	45	-10	276.874	148.564	287.708	216.833	364.796	205.523	323.251	171.752
-25	50	-10	467.21	178.65	405.048	233.861	494.1	219.593	446.057	192
-20	50	-10	451.144	178	392.816	233.619	484.656	219.577	434.718	192
-15	50	-10	436.09	178	380.693	233	474.667	219.543	423.235	191.751
-10	50	-10	420.799	177.67	368.842	232.718	464.716	219.526	412.105	191.562
-5	50	-10	405.155	177	357.149	232.557	454.235	218.797	401.141	191
0	50	-10	390.084	176.598	346.239	231.894	444.189	218.786	390.599	190.603
5	50	-10	375.225	175.765	335.875	231.651	434.068	218.653	380.053	190
10	50	-10	360.717	174.905	325.74	231.515	424.058	218.563	369.895	189.596
15	50	-10	346.134	174	316.135	230.673	414.085	218.351	360.051	188.699
20	50	-10	332.549	173	307.782	230.537	404.069	217.694	350.741	187.916
25	50	-10	318.766	171.831	299.825	229.742	394.151	217.563	342.058	187.534
30	50	-10	306.039	170.676	292.687	229.549	385.04	216.745	333.833	186.635
35	50	-10	293.708	169.566	286.687	228.766	376.066	216.628	326.052	185.657
40	50	-10	282.113	168	281.149	228.568	367.115	216.5	319.193	184.758
45	50	-10	271.62	166.6	277.191	227.799	359.056	215.667	313.151	183.789
50	50	-10	261.691	165	274.139	227.587	351.148	215.52	307.727	182.895
-30	-50	-5	182.064	331.78	199.837	405.623	310.481	405.934	218.576	415.4
-25	-50	-5	211.634	334.508	216.651	409.515	338.294	408.128	244.898	419.262
-20	-50	-5	245.539	336.585	236.505	413.133	367.49	410.098	274.737	422.948
-15	-50	-5	282.558	339.142	258.812	416.364	398.258	411.68	307.367	426.089
-10	-50	-5	322.588	341.198	283.846	419.503	429.459	412.869	341.884	428.812
-5	-50	-5	365.097	343.123	311.555	422.436	460.795	413.659	378.631	431.062
0	-50	-5	409.096	344.724	340.869	425.213	492.26	413.971	416.449	432.795
5	-50	-5	453.684	345.947	371.922	427.289	522.703	413.848	454.632	433.96
10	-50	-5	498.414	346.836	404.581	429.133	551.86	413.227	492.721	434.306
15	-50	-5	542.213	347.211	437.614	430.303	579.655	412.26	529.793	434.253
20	-50	-5	583.773	347.26	470.585	431.102	605.079	410.601	565.67	433.537
25	-50	-5	622.867	347.1	503.148	431.291	628.173	409.272	599.148	432.308
30	-50	-5	658.993	346.357	534.856	430.652	649.057	407	630.127	430.533
35	-50	-5	691.138	345	565.193	429.728	667.21	404.667	658.511	428
-35	-45	-5	170	290	192.6	373.82	290.865	373.139	201.806	376.561
-30	-45	-5	194.077	291.81	205.74	377.256	315.708	375.15	224.574	379.995
-25	-45	-5	221.892	293.574	221.718	380.294	342.412	377.126	249.803	383.013
-20	-45	-5	253.612	295.139	240.538	383.207	370.506	378.796	278.535	385.848
-15	-45	-5	288.342	296.698	261.714	386.092	399.657	380.125	309.606	388.508
-10	-45	-5	326.026	298.088	285.679	388.468	429.617	381.164	342.827	390.7
-5	-45	-5	365.518	299.522	311.793	391.154	459.709	381.888	378.177	392.632
[truncated: 3,119 more rows]
